# Supplementary material for: Action of multiple intra-QTL genes concerted around a co-localized transcription factor underpins a large effect QTL
Source: Sci Rep. 2015 Oct 28;5:15183. doi: 10.1038/srep15183 (PMC4623671; doi:10.1038/srep15183)
Supplement: Supplementary Table 4 [file srep15183-s2.xls]

## Sheet: Sheet1
ProbeName	[OsNAM_DS]	[IR64_DS]	[IR84984-83-15-481-B_DS]	[Vandana_DS]	[OsNAM_WW]	[IR64_WW]	[IR84984-83-15-481-B_WW]	[Vandana_WW]	Fine clustering	OsNAM_DS-WW	IR64_DS-WW	481B_DS-WW	Vandana_DS-WW	Description	PrimaryAccession	GoMapMan	Blast2Go (_C=Cellular compartment, _P=Cellular process, _F= Function)
A104360	1.83663	1.69403	0.432139	0.714783	-2.49278	-5.06606	-5.674	-5.51938	OsNAC downregulated_cluster1	4.32941	6.76009	6.10614	6.23416	HSF-type DNA-binding domain containing protein, expressed	LOC_Os01g53220.1	'27.3.23'_'RNA.regulation of transcription.HSF,Heat-shock transcription factor family'	heat shock transcription factor 8,sequence-specific DNA binding transcription factor activity_F, DNA binding_F, nucleus_C, response to stress_P, response to abiotic stimulus_P, response to abiotic stimulus_P, regulation of biological process_P, nucleoplasm_C, protein complex_C,
A128213	1.9341	1.75674	0.204683	0.724491	-3.56385	-6.49945	-6.43438	-6.4559	OsNAC downregulated_cluster1	5.49795	8.25619	6.63907	7.18039	late embryogenesis abundant protein D-34, putative, expressed	LOC_Os06g23350.1	'33.2'_'development.late embryogenesis abundant'	No_Hits
A132517	1.45908	1.74424	0.287202	1.17845	-2.96421	-4.08504	-6.74041	-4.71052	OsNAC downregulated_cluster1	4.4233	5.82928	7.02761	5.88897	retrotransposon protein, putative, Ty3-gypsy subclass, expressed	LOC_Os07g23640.1	'35.2'_'not assigned.unknown'	Os07g0418600 [Oryza sativa Japonica Group],cytoplasmic membrane-bounded vesicle_C,
A132518	1.43983	1.71814	0.320876	1.06887	-3.12117	-4.31666	-6.89454	-4.97196	OsNAC downregulated_cluster1	4.561	6.0348	7.21542	6.04083	retrotransposon protein, putative, unclassified, expressed	LOC_Os07g23660.1	'35.2'_'not assigned.unknown'	Os07g0418700 [Oryza sativa Japonica Group],cytoplasmic membrane-bounded vesicle_C,
A137758	1.72512	2.05874	0.375401	0.526608	-3.56351	-4.34825	-5.16335	-5.27428	OsNAC downregulated_cluster1	5.28862	6.407	5.53875	5.80089	retrotransposon protein, putative, unclassified, expressed	LOC_Os08g34390.1	'35.2'_'not assigned.unknown'	glycine-rich cell wall structural protein,cytoplasmic membrane-bounded vesicle_C,
A141544	1.98896	1.64365	0.890033	0.509404	-3.16546	-5.0045	-5.60661	-5.47787	OsNAC downregulated_cluster1	5.15443	6.64815	6.49664	5.98727	expressed protein	LOC_Os09g35580.1	'35.2'_'not assigned.unknown'	No_Hits
A144642	2.1636	1.7607	0.181718	0.402973	-2.966	-5.45808	-5.74166	-4.8526	OsNAC downregulated_cluster1	5.1296	7.21878	5.92338	5.25557	expressed protein	LOC_Os10g36180.1	'35.2'_'not assigned.unknown'	No_Hits
A101729	1.94011	1.84227	0.921378	0.463833	-3.14155	-5.45037	-5.49909	-5.44861	OsNAC downregulated_cluster1	5.08166	7.29264	6.42046	5.91245	expressed protein	LOC_Os01g20850.1	'35.2'_'not assigned.unknown'	hypothetical protein [Oryza sativa Japonica Group],mitochondrion_C,
A134892	2.23278	2.00071	0.556069	0.973039	-2.94524	-5.35214	-5.81539	-5.19867	OsNAC downregulated_cluster1	5.17802	7.35284	6.37146	6.1717	expressed protein	LOC_Os08g01370.1	'35.2'_'not assigned.unknown'	No_Hits
A144971	1.68767	1.20091	0.196484	0.288551	-3.47144	-6.388	-5.30094	-5.08236	OsNAC downregulated_cluster1	5.1591	7.58891	5.49742	5.37091	expressed protein	LOC_Os10g40040.1	'35.2'_'not assigned.unknown'	Os10g0548100 [Oryza sativa Japonica Group],cell_C,
A119413	1.81559	1.50901	0.475287	0.529096	-3.44027	-6.12838	-5.72701	-6.11697	OsNAC downregulated_cluster1	5.25586	7.63739	6.2023	6.64606	expressed protein	LOC_Os04g31720.1	'35.2'_'not assigned.unknown'	OSJNBa0044M19.11 [Oryza sativa Japonica Group],plastid_C, cell_C,
A140839	2.04415	1.75087	1.14877	0.514578	-2.76552	-5.94256	-5.21264	-5.3061	OsNAC downregulated_cluster1	4.80967	7.69343	6.36141	5.82068	expressed protein	LOC_Os09g26250.1	'35.2'_'not assigned.unknown'	No_Hits
A109144	3.85442	3.76223	0.112243	0.401441	-1.59392	-3.96393	-4.91936	-4.72572	OsNAC downregulated_cluster1	5.44833	7.72615	5.0316	5.12716	pectinesterase inhibitor domain containing protein, putative, expressed	LOC_Os02g33390.1	'35.2'_'not assigned.unknown'	Os02g0537100 [Oryza sativa Japonica Group],hydrolase activity_F, cytoplasmic membrane-bounded vesicle_C, biological_process_P, enzyme regulator activity_F, carbohydrate metabolic process_P, carbohydrate metabolic process_P,
A112108	2.08573	1.54742	0.262868	0.650624	-3.54589	-6.1991	-6.99597	-5.82208	OsNAC downregulated_cluster1	5.63162	7.74652	7.25884	6.47271	embryonic protein DC-8, putative, expressed	LOC_Os03g07180.1	'35.2'_'not assigned.unknown'	ac073556_5 embryo-specific protein,cytoplasmic membrane-bounded vesicle_C,
A126297	3.29022	2.73821	0.738609	1.2793	-2.10557	-5.0475	-5.26383	-4.89053	OsNAC downregulated_cluster1	5.39579	7.7857	6.00244	6.16983	late embryogenesis abundant group 1, putative, expressed	LOC_Os06g02040.1	'35.2'_'not assigned.unknown'	Os06g0110200 [Oryza sativa Japonica Group],embryo development_P,
A115766	2.00107	1.76229	0.469464	0.583309	-3.54928	-6.08516	-6.4393	-5.94598	OsNAC downregulated_cluster1	5.55035	7.84745	6.90876	6.52929	expressed protein	LOC_Os03g51350.1	'35.2'_'not assigned.unknown'	Os03g0723400 [Oryza sativa Japonica Group],mitochondrion_C, plastid_C,
A128086	2.84868	2.44958	0.386327	0.873802	-3.34883	-5.48169	-5.32064	-5.02333	OsNAC downregulated_cluster1	6.19752	7.93127	5.70696	5.89713	late embryogenesis abundant group 1, putative, expressed	LOC_Os06g21910.1	'35.2'_'not assigned.unknown'	Os06g0324400 [Oryza sativa Japonica Group],embryo development_P,
A103747	2.31395	1.84315	0.595378	0.993267	-3.8906	-6.26889	-6.53289	-6.45132	OsNAC downregulated_cluster1	6.20455	8.11204	7.12827	7.44459	seed maturation protein PM41, putative, expressed	LOC_Os01g46600.1	'35.2'_'not assigned.unknown'	Os01g0654400 [Oryza sativa Japonica Group],plastid_C,
A137106	1.87341	1.99531	0.478054	1.1439	-2.70536	-6.1439	-5.66979	-5.43781	OsNAC downregulated_cluster1	4.57877	8.1392	6.14785	6.58171	LTPL3 - Protease inhibitor/seed storage/LTP family protein precursor, putative, expressed	LOC_Os08g27210.1	'35.2'_'not assigned.unknown'	hypothetical protein [Oryza sativa Japonica Group],cytoplasmic membrane-bounded vesicle_C,
A125794	1.61139	2.2383	0.787433	0.396633	-4.26426	-5.91352	-3.96192	-4.62035	OsNAC downregulated_cluster1	5.87565	8.15182	4.74935	5.01698	LTPL153 - Protease inhibitor/seed storage/LTP family protein precursor, expressed	LOC_Os05g47730.1	'35.2'_'not assigned.unknown'	lipid transfer protein,cytoplasmic membrane-bounded vesicle_C,
A147319	1.893	1.43547	0.511082	1.06366	-3.84623	-6.74895	-6.56634	-6.31472	OsNAC downregulated_cluster1	5.73923	8.18442	7.07742	7.37838	dehydrin, putative, expressed	LOC_Os11g26780.1	'35.2'_'not assigned.unknown'	dh16b_orysj ame: full=dehydrin rab16b,response to stress_P, response to abiotic stimulus_P,
A147316	2.37737	2.22665	0.510466	0.945804	-2.43271	-6.14272	-5.69597	-5.13399	OsNAC downregulated_cluster1	4.81007	8.36937	6.20643	6.07979	dehydrin, putative, expressed	LOC_Os11g26750.1	'35.2'_'not assigned.unknown'	dh16d_orysj ame: full=dehydrin rab16d,response to stress_P, response to abiotic stimulus_P,
A147317	2.00846	1.5548	0.601813	1.01751	-3.97256	-7.24961	-7.25785	-6.65511	OsNAC downregulated_cluster1	5.98102	8.80441	7.85967	7.67263	dehydrin, putative, expressed	LOC_Os11g26760.1	'35.2'_'not assigned.unknown'	dh16c_orysj ame: full=dehydrin rab16c,response to stress_P, response to abiotic stimulus_P,
A147300	2.68956	2.33841	0.459756	0.935745	-4.1082	-7.04408	-7.34154	-7.08309	OsNAC downregulated_cluster1	6.79776	9.38249	7.8013	8.01884	dehydrin, putative, expressed	LOC_Os11g26570.1	'35.2'_'not assigned.unknown'	embryogenic-cell protein 40,response to stress_P, response to abiotic stimulus_P,
A144927	1.97739	1.70233	0.349975	1.02021	-5.43691	-8.6836	-8.7849	-7.75957	OsNAC downregulated_cluster1	7.4143	10.3859	9.13488	8.77979	expressed protein	LOC_Os10g39610.1	'35.2'_'not assigned.unknown'	mt21a_orysj ame: full=class ii metallothionein-like protein 1a ame: full= -ii-1a ame: full= 4,binding_F,
A105757	3.04713	3.04939	0.344565	0.93376	-4.42518	-7.39345	-7.8462	-6.98113	OsNAC downregulated_cluster1	7.47231	10.4428	8.19077	7.91489	expressed protein	LOC_Os01g68290.1	'35.2'_'not assigned.unknown'	No_Hits
A104433	2.04991	2.24413	0.370899	1.02761	-4.07819	-6.78594	-6.51755	-6.91999	OsNAC downregulated_cluster1	6.1281	9.03007	6.88845	7.9476	NADP-dependent malic enzyme, putative, expressed	LOC_Os01g54030.1	'8.2.10'_'TCA / org transformation.other organic acid transformatons.malic'	cytosolic nadp malic enzyme,cytosol_C, nucleotide binding_F, protein metabolic process_P, catabolic process_P, catalytic activity_F, binding_F, cellular component organization_P, cytoskeleton organization_P, metabolic process_P, biosynthetic process_P, carbohydrate metabolic process_P, generation of precursor metabolites and energy_P, generation of precursor metabolites and energy_P, generation o…
A116634	2.2433	1.93488	0.114491	0.589978	-2.01125	-3.66784	-2.12712	-3.79699	OsNAC downregulated_cluster2	4.25455	5.60272	2.24161	4.38697	OsMan04 - Endo-Beta-Mannanase, expressed	LOC_Os03g61270.1	'10.6.2'_'cell wall.degradation.mannan-xylose-arabinose-fucose'	endo-beta- expressed,extracellular region_C, cytoplasmic membrane-bounded vesicle_C, hydrolase activity_F, carbohydrate metabolic process_P, carbohydrate metabolic process_P,
A113465	1.71579	1.93805	0.404919	1.01818	-2.6385	-3.8813	-3.8714	-3.9155	OsNAC downregulated_cluster2	4.35429	5.81935	4.27632	4.93367	sucrose synthase, putative, expressed	LOC_Os03g22120.1	'2.2.1.5'_'major CHO metabolism.degradation.sucrose.Susy'	sus4_orysj ame: full=sucrose synthase 4 short= 4 ame: full=sucrose-udp glucosyltransferase 4,transferase activity_F, biosynthetic process_P, carbohydrate metabolic process_P, carbohydrate metabolic process_P,
A148272	1.65307	2.28147	1.36295	1.8262	-2.50564	-3.23201	-2.04493	-3.13764	OsNAC downregulated_cluster2	4.15871	5.51349	3.40788	4.96385	WIP3 - Wound-induced protein precursor, expressed	LOC_Os11g37950.1	'20.1'_'stress.biotic'	Os11g0592000 [Oryza sativa Japonica Group],response to stress_P, response to biotic stimulus_P, cytoplasmic membrane-bounded vesicle_C,
A112724	1.7629	2.25654	3.09016	1.34702	-1.06912	-3.05644	-1.63586	-2.94549	OsNAC downregulated_cluster2	2.83203	5.31298	4.72602	4.29251	hsp20/alpha crystallin family protein, putative, expressed	LOC_Os03g14180.1	'20.2.1'_'stress.abiotic.heat'	hs26p_orysj ame: full= kda heat shock chloroplastic short= flags: precursor,protein metabolic process_P, response to abiotic stimulus_P, response to stress_P, plastid_C,
A103406	2.46287	2.34571	0.73044	0.687904	-1.63197	-3.80302	-4.06763	-2.77996	OsNAC downregulated_cluster2	4.09484	6.14873	4.79807	3.46786	heat shock protein DnaJ, putative, expressed	LOC_Os01g42190.1	'20.2.1'_'stress.abiotic.heat'	heat shock-like protein,mitochondrion_C, response to stress_P,
A100312	1.88045	1.96047	2.4526	0.942221	-2.65083	-4.78437	-2.18548	-2.78436	OsNAC downregulated_cluster2	4.53129	6.74483	4.63808	3.72659	hsp20/alpha crystallin family protein, putative, expressed	LOC_Os01g04360.1	'20.2.1'_'stress.abiotic.heat'	heat shock protein,response to stress_P, response to abiotic stimulus_P, cytoplasm_C,
A100313	1.89931	2.01071	2.36344	0.942691	-3.09865	-4.8959	-2.35513	-2.83575	OsNAC downregulated_cluster2	4.99796	6.90661	4.71857	3.77844	hsp20/alpha crystallin family protein, putative, expressed	LOC_Os01g04370.1	'20.2.1'_'stress.abiotic.heat'	kda heat shock protein,cellular component organization_P, cytoplasm_C, response to stress_P, response to abiotic stimulus_P,
A100314	1.96215	2.07599	2.57843	0.986577	-2.98818	-5.03942	-2.23106	-2.79602	OsNAC downregulated_cluster2	4.95033	7.11542	4.80949	3.7826	hsp20/alpha crystallin family protein, putative, expressed	LOC_Os01g04380.1	'20.2.1'_'stress.abiotic.heat'	kda heat shock protein,cellular component organization_P, cytoplasm_C, response to stress_P, response to abiotic stimulus_P,
A115537	2.92756	1.99138	0.768471	0.933345	-0.639155	-3.03092	-3.49966	-2.85983	OsNAC downregulated_cluster2	3.56672	5.0223	4.26813	3.79318	Cupin domain containing protein, expressed	LOC_Os03g48780.1	'20.2.99'_'stress.abiotic.unspecified'	gl36_orysj ame: full=germin-like protein 3-6 flags: precursor,cytoplasmic membrane-bounded vesicle_C, extracellular region_C, nutrient reservoir activity_F, binding_F,
A115535	2.55655	1.81872	0.693376	0.832828	-1.7687	-3.64272	-3.63875	-3.17887	OsNAC downregulated_cluster2	4.32525	5.46144	4.33213	4.0117	Cupin domain containing protein, expressed	LOC_Os03g48760.1	'20.2.99'_'stress.abiotic.unspecified'	oxalate oxidase,cytoplasmic membrane-bounded vesicle_C, extracellular region_C, nutrient reservoir activity_F, binding_F,
A102607	1.26392	1.72128	0.495491	0.588429	-2.9042	-4.18755	-3.39602	-3.23236	OsNAC downregulated_cluster2	4.16811	5.90882	3.89151	3.82079	universal stress protein domain containing protein, putative, expressed	LOC_Os01g32780.1	'20.2.99'_'stress.abiotic.unspecified'	er6 protein,cytoplasm_C, response to stress_P, response to biotic stimulus_P,
A135586	1.36385	0.475459	2.35544	2.66262	-4.41408	-7.07757	-1.77187	-2.90969	OsNAC downregulated_cluster2	5.77793	7.55303	4.12731	5.57231	Cupin domain containing protein, expressed	LOC_Os08g08960.1	'20.2.99'_'stress.abiotic.unspecified'	germin-like protein,cytoplasmic membrane-bounded vesicle_C, extracellular region_C, nutrient reservoir activity_F, binding_F,
A130215	1.97678	1.91595	0.557802	0.801496	-1.93431	-4.61016	-4.88651	-4.65234	OsNAC downregulated_cluster2	3.91109	6.52611	5.44431	5.45384	early nodulin 20 precursor, putative, expressed	LOC_Os06g46740.1	'26.19'_'misc.plastocyanin-like'	phytocyanin pup2,binding_F, cytoplasmic membrane-bounded vesicle_C, electron carrier activity_F,
A122275	2.46878	2.03482	0.738238	0.523278	-1.18113	-4.7589	-4.47901	-3.0196	OsNAC downregulated_cluster2	3.64991	6.79373	5.21725	3.54288	oxidoreductase, short chain dehydrogenase/reductase family protein, putative, expressed	LOC_Os05g04870.1	'26.22'_'misc.short chain dehydrogenase/reductase (SDR)'	nad- nadp-dependent oxidoreductase,catalytic activity_F, metabolic process_P, plastid_C,
A140335	1.37139	1.15338	0.631965	1.35979	-1.6416	-3.96939	-4.32408	-4.10078	OsNAC downregulated_cluster2	3.01299	5.12278	4.95604	5.46057	glutathione S-transferase, putative, expressed	LOC_Os09g20220.1	'26.9'_'misc.glutathione S transferases'	gst6 protein,cytoplasm_C, transferase activity_F, protein binding_F, protein binding_F, protein binding_F,
A104396	2.35879	2.00264	0.457786	0.659523	-2.61215	-4.75443	-5.07909	-4.73515	OsNAC downregulated_cluster2	4.97094	6.75708	5.53688	5.39468	zinc finger CCCH type family protein, putative, expressed	LOC_Os01g53650.1	'27.3.12'_'RNA.regulation of transcription.C3H zinc finger family'	zing finger transcription factor pei1-like,binding_F, DNA binding_F,
A103119	2.9078	2.79774	0.742529	1.02929	-1.45566	-2.77392	-2.99384	-3.33154	OsNAC downregulated_cluster2	4.36346	5.57166	3.73637	4.36083	HSF-type DNA-binding domain containing protein, expressed	LOC_Os01g39020.1	'27.3.23'_'RNA.regulation of transcription.HSF,Heat-shock transcription factor family'	hfa6b_orysj ame: full=heat stress transcription factor a-6a ame: full=heat stress transcription factor 1 short= sf-01,mitochondrion_C, mitochondrion_C, regulation of biological process_P, response to stress_P, response to abiotic stimulus_P, DNA binding_F, sequence-specific DNA binding transcription factor activity_F, nucleus_C, nucleoplasm_C, protein complex_C,
A141949	2.05455	1.5975	1.91735	1.56681	-1.15324	-3.64239	-2.44171	-3.12121	OsNAC downregulated_cluster2	3.20779	5.23989	4.35906	4.68802	Core histone H2A/H2B/H3/H4 domain containing protein, putative, expressed	LOC_Os09g39730.1	'28.1.3.2.2'_'DNA.synthesis/chromatin structure.histone.core.H2B'	histone h2b,chromosome_C, DNA binding_F, organelle organization_P, protein binding_F, nucleus_C,
A101671	1.90349	1.29284	1.08485	1.37052	-1.50244	-4.00504	-3.75511	-2.85917	OsNAC downregulated_cluster2	3.40594	5.29788	4.83995	4.22969	mitochondrial import inner membrane translocase subunit Tim17, putative, expressed	LOC_Os01g19770.1	'29.3.2'_'protein.targeting.mitochondria'	stress-inducible membrane pore protein,mitochondrion_C, cell_C,
A125987	2.33469	1.98865	0.728807	0.559416	-2.01062	-3.70918	-3.50731	-3.05097	OsNAC downregulated_cluster2	4.34531	5.69783	4.23611	3.61038	protein phosphatase 2C, putative, expressed	LOC_Os05g49730.1	'29.4'_'protein.postranslational modification'	p2c51_orysj ame: full=probable protein phosphatase 2c 51 short= 2c51,cellular protein modification process_P, binding_F, phosphoprotein phosphatase activity_F, cell_C, protein complex_C,
A101075	2.00466	2.53244	0.662627	1.23246	-1.84604	-3.22125	-4.07222	-3.7894	OsNAC downregulated_cluster2	3.8507	5.7537	4.73484	5.02187	AAA-type ATPase family protein, putative, expressed	LOC_Os01g12660.1	'29.5.9'_'protein.degradation.AAA type'	Os01g0226400 [Oryza sativa Japonica Group],hydrolase activity_F, nucleotide binding_F, nucleotide binding_F,
A105237	2.4255	2.56003	0.433921	1.25323	-2.23199	-4.50639	-3.33231	-3.80027	OsNAC downregulated_cluster2	4.6575	7.06642	3.76623	5.0535	peptidyl-prolyl cis-trans isomerase, FKBP-type, putative, expressed	LOC_Os01g62610.1	'29.6'_'protein.folding'	peptidylprolyl cis-trans isomerase,protein metabolic process_P, cellular protein modification process_P, cell_C, catalytic activity_F, binding_F, binding_F,
A125944	1.60092	1.52146	0.69116	0.624301	-3.054	-4.67371	-4.07961	-4.12389	OsNAC downregulated_cluster2	4.65491	6.19517	4.77077	4.74819	iron-sulfur cluster assembly enzyme ISCU, mitochondrial precursor, putative, expressed	LOC_Os05g49300.1	'29.8'_'protein.assembly and cofactor ligation'	iron-sulfur cluster assembly complex protein,binding_F, biosynthetic process_P, mitochondrion_C,
A131563	1.71226	1.60106	0.36584	0.805966	-2.97728	-4.94701	-4.97562	-4.72905	OsNAC downregulated_cluster2	4.68954	6.54807	5.34146	5.53501	uncharacterized glycosyltransferase, putative, expressed	LOC_Os07g10840.1	'3.1.2.2'_'minor CHO metabolism.raffinose family.raffinose synthases.putative'	sip1 protein,catalytic activity_F, metabolic process_P,
A125124	2.06067	1.79379	0.28231	0.864168	-2.84359	-4.54982	-3.76696	-4.4862	OsNAC downregulated_cluster2	4.90427	6.34361	4.04927	5.35037	oxidoreductase, aldo/keto reductase family protein, putative, expressed	LOC_Os05g39690.1	'3.5'_'minor CHO metabolism.others'	aldose reductase,cytoplasm_C, reproduction_P, response to abiotic stimulus_P, multicellular organismal development_P, catalytic activity_F, response to stress_P, metabolic process_P, carbohydrate metabolic process_P, lipid metabolic process_P, lipid metabolic process_P,
A143273	1.69622	2.18499	0.190623	0.856464	-2.80494	-4.75902	-3.04698	-3.66508	OsNAC downregulated_cluster2	4.50116	6.94401	3.2376	4.52154	receptor kinase, putative, expressed	LOC_Os10g19160.1	'30.2.12'_'signalling.receptor kinases.leucine rich repeat XII'	hypothetical protein OsJ_31119 [Oryza sativa Japonica Group],cytoplasmic membrane-bounded vesicle_C, cellular protein modification process_P, nucleotide binding_F, cell_C, protein kinase activity_F, protein binding_F, protein binding_F, protein binding_F,
A142735	2.11746	2.08495	0.247774	1.2457	-2.14373	-3.60964	-3.38459	-3.73912	OsNAC downregulated_cluster2	4.26119	5.6946	3.63237	4.98482	OsWAK111 - OsWAK receptor-like protein kinase, expressed	LOC_Os10g10030.1	'30.2.25'_'signalling.receptor kinases.wall associated kinase'	ac083944_20 protein kinase,carbohydrate binding_F, cytoplasmic membrane-bounded vesicle_C, cellular protein modification process_P, nucleotide binding_F, protein kinase activity_F, mitochondrion_C, protein binding_F, protein binding_F, protein binding_F,
A100548	1.65903	1.97459	0.269955	1.13665	-1.90713	-3.37446	-3.4557	-3.40457	OsNAC downregulated_cluster2	3.56616	5.34905	3.72565	4.54122	leucine-rich repeat family protein, putative, expressed	LOC_Os01g06890.1	'30.2.99'_'signalling.receptor kinases.misc'	hypothetical protein OsJ_00481 [Oryza sativa Japonica Group],protein binding_F,
A116571	1.72644	0.922302	0.728298	0.440183	-2.37881	-4.31761	-3.29171	-3.43054	OsNAC downregulated_cluster2	4.10525	5.23992	4.02001	3.87072	actin-depolymerizing factor, putative, expressed	LOC_Os03g60580.1	'31.1'_'cell.organisation'	adf3_orysj ame: full=actin-depolymerizing factor 3 short=adf-3 short= 3,cytoskeleton organization_P, actin binding_F, response to stress_P, cytoskeleton_C,
A103528	2.43328	1.8952	0.526329	0.701643	-1.14536	-3.6975	-3.33365	-3.46991	OsNAC downregulated_cluster2	3.57864	5.5927	3.85998	4.17155	late embryogenesis abundant protein, putative, expressed	LOC_Os01g43530.1	'33.2'_'development.late embryogenesis abundant'	late embryogenesis-abundant protein lea14-a-like,response to stress_P, response to abiotic stimulus_P,
A101068	2.45952	1.9111	0.561555	0.747677	-1.67941	-5.30363	-4.41811	-3.63519	OsNAC downregulated_cluster2	4.13893	7.21473	4.97967	4.38287	late embryogenesis abundant protein, putative, expressed	LOC_Os01g12580.1	'33.2'_'development.late embryogenesis abundant'	late embryogenesis-abundant protein,response to stress_P, response to abiotic stimulus_P,
A113510	1.98044	1.57343	0.359984	0.81815	-2.75478	-4.4897	-4.94189	-4.63368	OsNAC downregulated_cluster2	4.73521	6.06313	5.30187	5.45183	nodulin MtN3 family protein, putative, expressed	LOC_Os03g22590.1	'33.99'_'development.unspecified'	swt12_orysj ame: full=bidirectional sugar transporter sweet12 short= 12,plasma membrane_C, transporter activity_F, transport_P,
A117687	1.45425	1.08094	0.778618	1.08048	-2.63503	-5.44447	-4.38487	-4.5988	OsNAC downregulated_cluster2	4.08928	6.52541	5.16349	5.67928	inorganic phosphate transporter, putative, expressed	LOC_Os04g10690.1	'34.7'_'transport.phosphate'	pht15_orysj ame: full=probable inorganic phosphate transporter 1-5 short= 5 short= ht1 5 ame: full=h(+) pi cotransporter,ion transport_P, cell_C, transporter activity_F, transport_P,
A113419	1.68619	1.45671	0.533764	0.727637	-1.60513	-3.20131	-4.04138	-4.07099	OsNAC downregulated_cluster2	3.29132	4.65802	4.57515	4.79863	expressed protein	LOC_Os03g21650.1	'35.2'_'not assigned.unknown'	expressed protein [Oryza sativa Japonica Group],mitochondrion_C,
A152700	1.96313	1.8933	0.505235	0.349101	-1.69585	-3.43778	-3.59247	-4.02511	OsNAC downregulated_cluster2	3.65897	5.33108	4.0977	4.37421	expressed protein	LOC_Os12g42220.1	'35.2'_'not assigned.unknown'	No_Hits
A142675	1.72035	1.24175	1.58877	0.530931	-1.41312	-4.14345	-2.80066	-3.31923	OsNAC downregulated_cluster2	3.13347	5.3852	4.38944	3.85016	expressed protein	LOC_Os10g09240.1	'35.2'_'not assigned.unknown'	Os10g0173000 [Oryza sativa Japonica Group],cell_C,
A134772	1.58425	1.70723	0.777723	0.849652	-2.64951	-3.97039	-2.62711	-2.25114	OsNAC downregulated_cluster2	4.23377	5.67762	3.40483	3.1008	zinc finger, C3HC4 type domain containing protein, expressed	LOC_Os07g48680.1	'35.2'_'not assigned.unknown'	Os07g0686300 [Oryza sativa Japonica Group],cytoplasmic membrane-bounded vesicle_C, binding_F, protein binding_F,
A100435	2.20976	2.00417	0.684768	0.885545	-1.78399	-3.72347	-4.05653	-3.49262	OsNAC downregulated_cluster2	3.99374	5.72764	4.7413	4.37816	metallothionein, putative, expressed	LOC_Os01g05650.1	'35.2'_'not assigned.unknown'	metallothionein,binding_F, response to stress_P,
A149557	2.13911	1.70967	0.73076	0.587145	-1.90256	-4.10893	-3.69548	-4.09511	OsNAC downregulated_cluster2	4.04167	5.8186	4.42624	4.68225	expressed protein	LOC_Os12g05210.1	'35.2'_'not assigned.unknown'	No_Hits
A134692	1.90218	1.61691	1.96899	0.975328	-1.99973	-4.37087	-3.44633	-3.6152	OsNAC downregulated_cluster2	3.90191	5.98779	5.41532	4.59053	expressed protein	LOC_Os07g47840.1	'35.2'_'not assigned.unknown'	Os07g0675250 [Oryza sativa Japonica Group],mitochondrion_C, protein metabolic process_P, response to stress_P, response to abiotic stimulus_P, biosynthetic process_P, lipid metabolic process_P, secondary metabolic process_P, secondary metabolic process_P, regulation of biological process_P,
A121197	2.58546	2.28434	0.282238	0.94122	-1.34231	-3.82331	-4.35769	-4.26518	OsNAC downregulated_cluster2	3.92777	6.10765	4.63993	5.2064	late embryogenesis abundant protein, group 3, putative, expressed	LOC_Os04g52110.1	'35.2'_'not assigned.unknown'	Os04g0610600 [Oryza sativa Japonica Group],mitochondrion_C,
A115125	2.64541	2.7123	0.287178	0.316595	-1.2837	-3.69461	-2.47322	-3.31299	OsNAC downregulated_cluster2	3.92912	6.4069	2.7604	3.62958	expressed protein	LOC_Os03g44250.1	'35.2'_'not assigned.unknown'	No_Hits
A134945	2.98647	2.5619	0.128482	0.517893	-1.32241	-3.85746	-2.56851	-3.38048	OsNAC downregulated_cluster2	4.30889	6.41936	2.69699	3.89837	expressed protein	LOC_Os08g01910.1	'35.2'_'not assigned.unknown'	No_Hits
A128817	2.71828	2.86045	0.476246	1.52124	-1.35615	-3.78812	-3.77714	-4.27422	OsNAC downregulated_cluster2	4.07444	6.64857	4.25339	5.79546	THION1 - Plant thionin family protein precursor, putative, expressed	LOC_Os06g31280.1	'35.2'_'not assigned.unknown'	thionin osthi1,cytoplasmic membrane-bounded vesicle_C, response to stress_P,
A142728	5.25117	4.38825	0.972424	2.08236	0.841041	-2.30198	-1.33895	-1.17729	OsNAC downregulated_cluster2	4.41013	6.69023	2.31137	3.25966	LTPL132 - Protease inhibitor/seed storage/LTP family protein precursor, putative, expressed	LOC_Os10g09920.1	'35.2'_'not assigned.unknown'	ac083944_9 lipid transfer protein,cytoplasmic membrane-bounded vesicle_C, protein metabolic process_P, catabolic process_P, peptidase activity_F,
A125718	2.41962	1.92978	0.229188	0.867371	-2.1994	-4.76146	-4.68968	-4.26363	OsNAC downregulated_cluster2	4.61901	6.69124	4.91887	5.131	late embryogenesis abundant protein, group 3, putative, expressed	LOC_Os05g46480.1	'35.2'_'not assigned.unknown'	No_Hits
A147320	1.51368	1.67738	0.47486	0.663401	-2.21481	-5.06835	-5.32501	-4.69692	OsNAC downregulated_cluster2	3.72849	6.74573	5.79987	5.36032	dehydrin, putative, expressed	LOC_Os11g26790.1	'35.2'_'not assigned.unknown'	dhr21_orysj ame: full=water stress-inducible protein rab21,cytoplasm_C, response to stress_P, response to abiotic stimulus_P,
A136815	2.85503	2.50215	0.34094	0.687354	-1.71439	-4.32502	-4.25564	-4.65503	OsNAC downregulated_cluster2	4.56942	6.82717	4.59658	5.34239	late embryogenesis abundant group 1, putative, expressed	LOC_Os08g23870.1	'35.2'_'not assigned.unknown'	seed maturation protein,embryo development_P,
A149881	2.25407	1.53519	0.228378	0.384385	-1.9607	-5.31138	-4.36995	-4.00621	OsNAC downregulated_cluster2	4.21477	6.84657	4.59832	4.3906	expressed protein	LOC_Os12g08700.1	'35.2'_'not assigned.unknown'	No_Hits
A100525	2.87357	2.53692	0.815782	0.637647	-1.12857	-4.33023	-3.72382	-2.90078	OsNAC downregulated_cluster2	4.00214	6.86715	4.5396	3.53843	small hydrophilic plant seed protein, putative, expressed	LOC_Os01g06630.1	'35.2'_'not assigned.unknown'	No_Hits
A104326	2.3611	1.86496	0.929562	0.931935	-2.51627	-5.06243	-3.98318	-4.49205	OsNAC downregulated_cluster2	4.87736	6.92738	4.91274	5.42398	DUF1264 domain containing protein, putative, expressed	LOC_Os01g52830.1	'35.2'_'not assigned.unknown'	Os01g0728700 [Oryza sativa Japonica Group],plastid_C,
A114976	2.43711	1.83146	0.287415	1.04709	-1.72247	-5.25797	-4.48978	-4.36594	OsNAC downregulated_cluster2	4.15958	7.08943	4.7772	5.41304	expressed protein	LOC_Os03g42520.1	'35.2'_'not assigned.unknown'	expressed protein [Oryza sativa Japonica Group],plastid_C,
A139523	2.75267	2.24376	0.557536	0.628343	-1.85619	-4.95264	-5.0195	-4.13982	OsNAC downregulated_cluster2	4.60886	7.1964	5.57703	4.76817	seed maturation protein LEA 4, putative, expressed	LOC_Os09g10620.1	'35.2'_'not assigned.unknown'	No_Hits
A113385	2.03655	2.06836	0.406747	1.05795	-1.7932	-3.96307	-4.01906	-3.93745	OsNAC downregulated_cluster2	3.82975	6.03143	4.42581	4.9954	2,3-bisphosphoglycerate-independent phosphoglycerate mutase, putative, expressed	LOC_Os03g21260.1	'4.1.12'_'glycolysis.cytosolic branch.phosphoglycerate mutase'	-bisphosphoglycerate-independent phosphoglycerate,cytoplasm_C, catalytic activity_F, binding_F, biosynthetic process_P, carbohydrate metabolic process_P, generation of precursor metabolites and energy_P, catabolic process_P, catabolic process_P,
A113211	0.38287	0.444804	0.925999	0.106307	-0.577066	-1.60999	-0.359673	-0.390537	OsNAC downregulated_cluster3	0.959936	2.0548	1.28567	0.496843	calvin cycle protein CP12, putative, expressed	LOC_Os03g19380.1	'1.3'_'PS.calvin cycle'	Os03g0306800 [Oryza sativa Japonica Group],plastid_C,
A113052	0.719357	0.712481	0.0636323	0.263758	-0.2944	-1.42481	-0.0989326	-1.50703	OsNAC downregulated_cluster3	1.01376	2.1373	0.162565	1.77079	P-protein, putative, expressed	LOC_Os03g17730.1	'13.1.6.3.1'_'amino acid metabolism.synthesis.aromatic aa.phenylalanine.arogenate dehydratase / prephenate dehydratase'	prephenate dehydratase family expressed,binding_F, biosynthetic process_P, biosynthetic process_P, plastid_C, catalytic activity_F, catalytic activity_F,
A120950	1.50698	1.56794	0.505677	-0.417221	1.25825	0.290317	-1.46193	-1.48081	OsNAC downregulated_cluster3	0.248731	1.27762	1.96761	1.06359	heavy metal-associated domain containing protein, expressed	LOC_Os04g49260.1	'15.2'_'metal handling.binding, chelation and storage'	Os04g0581800 [Oryza sativa Japonica Group],binding_F, nucleus_C, ion transport_P,
A105689	0.563699	0.811292	0.427252	0.609005	-0.168451	-0.963387	-0.868185	-0.751641	OsNAC downregulated_cluster3	0.73215	1.77468	1.29544	1.36065	AMP-binding domain containing protein, expressed	LOC_Os01g67540.1	'16.2.1.3'_'secondary metabolism.phenylpropanoids.lignin biosynthesis.4CL'	4cll6_orysj ame: full=4-coumarate-- ligase-like 6,metabolic process_P, nucleotide binding_F, catalytic activity_F,
A122812	0.334252	0.879934	-0.326559	0.378314	0.210311	-0.385947	-0.476358	-0.349178	OsNAC downregulated_cluster3	0.12394	1.26588	0.149798	0.727491	cytochrome P450, putative, expressed	LOC_Os05g11130.1	'17.3.1.1.99'_'hormone metabolism.brassinosteroid.synthesis-degradation.BRs.other'	cytochrome p450,binding_F, catalytic activity_F, metabolic process_P,
A100059	0.407986	0.695842	0.0540458	-0.0636781	0.155632	-0.606706	-0.632274	-0.586519	OsNAC downregulated_cluster3	0.252354	1.30255	0.68632	0.52284	IscA-like iron-sulfur assembly protein, mitochondrial precursor, putative, expressed	LOC_Os01g01610.1	'18.7'_'Co-factor and vitamine metabolism.iron-sulphur clusters'	Os01g0105800 [Oryza sativa Japonica Group],biosynthetic process_P, structural molecule activity_F, mitochondrion_C, binding_F,
A149105	1.91736	2.58383	-0.891811	-0.254141	0.919838	-0.392814	-0.480694	0.511537	OsNAC downregulated_cluster3	0.997518	2.97664	-0.411117	-0.765678	glycosyl hydrolase, putative, expressed	LOC_Os11g47510.1	'20.1.7'_'stress.biotic.PR-proteins'	class iii chitinase homologue ( hib3h-c),hydrolase activity_F, carbohydrate metabolic process_P, cytoplasmic membrane-bounded vesicle_C, cytoplasmic membrane-bounded vesicle_C,
A127448	0.368255	0.476514	1.57306	0.324652	0.176902	-0.929343	-0.172028	-0.49463	OsNAC downregulated_cluster3	0.191353	1.40586	1.74509	0.819282	hsp20/alpha crystallin family protein, putative, expressed	LOC_Os06g14240.1	'20.2.1'_'stress.abiotic.heat'	hsp16_orysj ame: full= kda heat shock peroxisomal short=,protein metabolic process_P, response to abiotic stimulus_P, response to stress_P, peroxisome_C, mitochondrion_C,
A120601	0.152805	0.149461	1.03244	-0.130322	-0.149748	-1.25357	-0.333617	-0.349393	OsNAC downregulated_cluster3	0.302553	1.40303	1.36605	0.219071	heat shock protein STI, putative, expressed	LOC_Os04g45480.1	'20'_'stress'	Os04g0538000 [Oryza sativa Japonica Group],protein binding_F,
A137361	0.50619	0.270937	0.459039	0.274177	-0.505693	-1.84269	-0.220831	-1.26495	OsNAC downregulated_cluster3	1.01188	2.11362	0.67987	1.53913	1-aminocyclopropane-1-carboxylate oxidase homolog 1, putative, expressed	LOC_Os08g30100.1	'21.2'_'redox.ascorbate and glutathione'	2-oxoglutarate-dependent oxygenase,metabolic process_P, catalytic activity_F, catalytic activity_F,
A146368	-0.0511082	0.186327	1.40167	1.04398	-0.268715	-1.27795	-0.0685341	-0.141577	OsNAC downregulated_cluster3	0.217607	1.46428	1.47021	1.18555	gibberellin receptor GID1L2, putative, expressed	LOC_Os11g13630.1	'24'_'Biodegradation of Xenobiotics'	Os11g0240000 [Oryza sativa Japonica Group],metabolic process_P, hydrolase activity_F,
A117629	0.600076	0.670721	0.215485	0.631952	-0.14424	-1.21907	-0.974868	-0.196245	OsNAC downregulated_cluster3	0.744316	1.88979	1.19035	0.828197	sex determination protein tasselseed-2, putative, expressed	LOC_Os04g10000.1	'26.22'_'misc.short chain dehydrogenase/reductase (SDR)'	Os04g0179100 [Oryza sativa Japonica Group],metabolic process_P, catalytic activity_F,
A134327	0.854313	0.675307	0.177825	-0.0127762	-0.0676424	-1.25493	-0.23145	-0.546125	OsNAC downregulated_cluster3	0.921955	1.93024	0.409275	0.533348	X8 domain containing protein, expressed	LOC_Os07g43940.1	'26.4.1'_'misc.beta 1,3 glucan hydrolases.glucan endo-1,3-beta-glucosidase'	beta- -glucanase-like protein,cytoplasmic membrane-bounded vesicle_C,
A141396	0.569605	0.68587	0.20085	0.493397	-0.508249	-1.42488	-0.174916	-0.754856	OsNAC downregulated_cluster3	1.07785	2.11075	0.375766	1.24825	FHA domain containing protein, putative, expressed	LOC_Os09g32750.1	'27.3.48'_'RNA.regulation of transcription.FHA transcription factor'	hypothetical protein OsI_31950 [Oryza sativa Indica Group],protein binding_F,
A105599	1.3816	1.45289	-1.1969	-0.399964	0.609353	-0.54904	-1.54274	-0.421016	OsNAC downregulated_cluster3	0.772242	2.00193	0.345833	0.0210525	RNA polymerase III RPC4 domain containing protein, expressed	LOC_Os01g66580.1	'27.3.50'_'RNA.regulation of transcription.General Transcription'	hypothetical protein OsI_04731 [Oryza sativa Indica Group],plastid_C, DNA binding_F, transferase activity_F, nucleoplasm_C, protein complex_C, protein complex_C, nucleolus_C, nucleobase-containing compound metabolic process_P,
A149812	0.874729	1.11103	0.200672	0.402705	-0.0205946	-0.79441	-0.462763	-0.757519	OsNAC downregulated_cluster3	0.895323	1.90544	0.663435	1.16022	transcriptional regulator Sir2 family protein, putative, expressed	LOC_Os12g07950.1	'27.3.55'_'RNA.regulation of transcription.HDA'	transcriptional sir2 family expressed,nucleotide binding_F,
A126102	0.20083	0.485968	0.363479	0.114312	-0.101922	-1.10261	-0.888409	-0.404756	OsNAC downregulated_cluster3	0.302752	1.58857	1.25189	0.519068	helix-loop-helix DNA-binding protein, putative, expressed	LOC_Os05g50900.1	'27.3.6'_'RNA.regulation of transcription.bHLH,Basic Helix-Loop-Helix family'	hypothetical protein OsI_21175 [Oryza sativa Indica Group],regulation of biological process_P, response to stress_P, signal transduction_P, response to endogenous stimulus_P, cellular protein modification process_P, response to biotic stimulus_P, cell differentiation_P, cell death_P, metabolic process_P, protein transport_P, protein binding_F, anatomical structure morphogenesis_P, multicellular o…
A112590	1.40523	0.848252	-1.32788	0.492993	0.0792464	-1.84621	-0.869543	-0.655706	OsNAC downregulated_cluster3	1.32598	2.69446	-0.458342	1.1487	helix-loop-helix DNA-binding domain containing protein, expressed	LOC_Os03g12760.1	'27.3.6'_'RNA.regulation of transcription.bHLH,Basic Helix-Loop-Helix family'	ac099732_3 bhlh transcription factor,protein binding_F, nucleus_C, DNA binding_F, plastid_C,
A141438	0.77651	0.769901	-0.356848	0.188602	0.250739	-1.01661	-1.04664	-0.576339	OsNAC downregulated_cluster3	0.525771	1.78651	0.689792	0.764942	CCT/B-box zinc finger protein, putative, expressed	LOC_Os09g33550.1	'27.3.7'_'RNA.regulation of transcription.C2C2(Zn) CO-like, Constans-like zinc finger family'	hypothetical protein OsJ_29967 [Oryza sativa Japonica Group],intracellular_C, binding_F, protein binding_F,
A130775	0.668026	1.02015	-0.00557677	0.158497	-0.260621	-1.49823	-0.326922	-0.481585	OsNAC downregulated_cluster3	0.928647	2.51838	0.321345	0.640081	3-5 exonuclease domain-containing protein, putative, expressed	LOC_Os07g02170.1	'28.99'_'DNA.unspecified'	hypothetical protein OsJ_22850 [Oryza sativa Japonica Group],nucleic acid binding_F, nucleobase-containing compound metabolic process_P, nuclease activity_F, mitochondrion_C,
A100265	0.641397	0.731771	0.105218	0.216688	-0.532971	-1.4727	-0.731216	-0.993265	OsNAC downregulated_cluster3	1.17437	2.20447	0.836435	1.20995	expressed protein	LOC_Os01g03870.1	'29.2.1.2.2.34'_'protein.synthesis.ribosomal protein.eukaryotic.60S subunit.L34'	Os01g0129500 [Oryza sativa Japonica Group],ribosome_C, structural molecule activity_F, translation_P, biological_process_P,
A131419	0.455154	0.381695	0.656637	0.686841	-0.723506	-2.02331	-0.0457923	-0.515764	OsNAC downregulated_cluster3	1.17866	2.405	0.702429	1.20261	RNA ligase isoform 1, putative, expressed	LOC_Os07g09400.1	'29.2.4'_'protein.synthesis.elongation'	translation elongation factor ef-1 alpha,translation factor activity, nucleic acid binding_F, hydrolase activity_F, nucleus_C, kinase activity_F, ribosome_C, regulation of biological process_P, translation_P, translation_P,
A101616	0.726468	0.701238	0.0808949	0.409253	0.0195608	-1.25354	-0.669255	-0.654107	OsNAC downregulated_cluster3	0.706907	1.95478	0.75015	1.06336	protein phosphatase 2C, putative, expressed	LOC_Os01g19130.1	'29.4'_'protein.postranslational modification'	p2c02_orysj ame: full=probable protein phosphatase 2c 2 short= 2c02,cellular protein modification process_P, binding_F, phosphoprotein phosphatase activity_F, cell_C, protein complex_C,
A145348	0.957361	1.02421	0.241744	-0.327248	0.195619	-0.775732	-0.374342	-1.11823	OsNAC downregulated_cluster3	0.761742	1.79994	0.616087	0.790986	CAMK_KIN1/SNF1/Nim1_like,4 - CAMK includes calcium/calmodulin depedent protein kinases, expressed	LOC_Os11g02240.1	'29.4'_'protein.postranslational modification'	cbl-interacting serine threonine-protein kinase expressed,cellular protein modification process_P, nucleotide binding_F, signal transduction_P, protein kinase activity_F, protein kinase activity_F, protein kinase activity_F,
A111591	1.41967	1.46279	-0.0871946	-0.171203	0.557033	-0.690695	-0.0242314	-0.347844	OsNAC downregulated_cluster3	0.862634	2.15349	-0.0629632	0.176641	SKP1, putative, expressed	LOC_Os03g01660.1	'29.5.11.4.3.1'_'protein.degradation.ubiquitin.E3.SCF.SKP'	skp1-like protein,protein metabolic process_P, catabolic process_P,
A129501	1.21497	0.744554	0.870147	0.206582	1.11242	-0.822085	-0.688623	-0.41974	OsNAC downregulated_cluster3	0.102553	1.56664	1.55877	0.626322	OsFBK16 - F-box domain and kelch repeat containing protein, expressed	LOC_Os06g39370.1	'29.5.11.4.3.2'_'protein.degradation.ubiquitin.E3.SCF.FBOX'	kelch repeat-containing f-box-like,protein binding_F,
A131426	0.448936	1.08769	0.303967	0.379063	-0.105285	-0.653064	-0.701917	-0.462298	OsNAC downregulated_cluster3	0.554221	1.74076	1.00588	0.841362	ATPase, putative, expressed	LOC_Os07g09480.1	'29.5.9'_'protein.degradation.AAA type'	aaa-type atpase-like,hydrolase activity_F, nucleotide binding_F, nucleotide binding_F,
A114030	0.294377	0.266775	0.707999	0.714594	-0.15776	-1.33129	-0.347703	-0.876798	OsNAC downregulated_cluster3	0.452137	1.59806	1.0557	1.59139	ATP-dependent protease, putative, expressed	LOC_Os03g29540.1	'29.5'_'protein.degradation'	atp-dependent protease la domain containing expressed,peptidase activity_F, protein metabolic process_P, catabolic process_P, plastid_C,
A129225	1.14382	0.851799	-0.571446	0.120333	0.100146	-1.72812	-0.270374	0.383209	OsNAC downregulated_cluster3	1.04368	2.57992	-0.301071	-0.262876	receptor-like protein kinase 5 precursor, putative, expressed	LOC_Os06g36320.1	'30.2.11'_'signalling.receptor kinases.leucine rich repeat XI'	leucine-rich receptor-like protein kinase,cytoplasmic membrane-bounded vesicle_C, cellular protein modification process_P, nucleotide binding_F, protein kinase activity_F, protein binding_F, protein binding_F, protein binding_F,
A107345	0.913089	1.29471	-0.237764	0.262651	0.260192	-0.434207	-0.786323	-1.24714	OsNAC downregulated_cluster3	0.652897	1.72892	0.548559	1.50979	receptor-like protein kinase precursor, putative, expressed	LOC_Os02g12420.1	'30.2.12'_'signalling.receptor kinases.leucine rich repeat XII'	protein kinase xa21,cytoplasmic membrane-bounded vesicle_C, cellular protein modification process_P, nucleotide binding_F, protein kinase activity_F, protein binding_F, protein binding_F, protein binding_F,
A109849	1.08072	1.55487	-0.428529	-0.632031	-0.177153	-1.74113	-0.0609976	-0.46648	OsNAC downregulated_cluster3	1.25788	3.296	-0.367531	-0.165552	OsWAK13 - OsWAK receptor-like protein kinase, expressed	LOC_Os02g41500.1	'30.2.25'_'signalling.receptor kinases.wall associated kinase'	wall-associated kinase 2,carbohydrate binding_F, cytoplasmic membrane-bounded vesicle_C, calcium ion binding_F, cellular protein modification process_P, nucleotide binding_F, protein kinase activity_F, protein binding_F, protein binding_F, protein binding_F,
A144538	1.33966	1.24356	-0.0348486	-0.319273	0.570419	-1.12353	-0.429823	-0.251666	OsNAC downregulated_cluster3	0.769246	2.36709	0.394974	-0.0676062	aquaporin protein, putative, expressed	LOC_Os10g35050.1	'34.19.2'_'transport.Major Intrinsic Proteins.TIP'	tip31_orysj ame: full=probable aquaporin tip3-1 ame: full=tonoplast intrinsic protein 3-1 short= 3 1,vacuole_C, cell_C, transport_P, transporter activity_F,
A116685	0.708552	1.01614	0.149145	0.273199	-0.28615	-1.6731	-0.530145	-0.61341	OsNAC downregulated_cluster3	0.994702	2.68923	0.679291	0.886608	haloacid dehalogenase-like hydrolase family protein, putative, expressed	LOC_Os03g61829.1	'35.1'_'not assigned.no ontology'	uncharacterized isoform x1,metabolic process_P, hydrolase activity_F,
A119009	0.0855149	1.13017	0.288446	-0.248374	0.155067	-0.0679557	-1.02242	-0.106615	OsNAC downregulated_cluster3	-0.0695519	1.19813	1.31086	-0.141759	expressed protein	LOC_Os04g27090.1	'35.2'_'not assigned.unknown'	No_Hits
A134702	0.37202	0.642788	-0.253874	0.102393	0.261457	-0.565929	-0.733509	-0.29241	OsNAC downregulated_cluster3	0.110563	1.20872	0.479635	0.394803	expressed protein	LOC_Os07g47940.1	'35.2'_'not assigned.unknown'	hypothetical protein [Oryza sativa Japonica Group],mitochondrion_C,
A138117	0.146229	1.2242	0.47965	-0.141499	0.0149996	-0.00671021	-0.774113	0.0736138	OsNAC downregulated_cluster3	0.13123	1.23092	1.25376	-0.215113	expressed protein	LOC_Os08g38190.1	'35.2'_'not assigned.unknown'	No_Hits
A116111	0.216689	0.115241	0.334738	0.332777	-0.078049	-1.18703	-0.930608	-1.2088	OsNAC downregulated_cluster3	0.294738	1.30227	1.26535	1.54158	expressed protein	LOC_Os03g55670.1	'35.2'_'not assigned.unknown'	uncharacterized protein loc100275443,plastid_C,
A107437	0.392645	0.25524	0.393224	0.818146	0.116598	-1.12863	-1.32179	-0.562831	OsNAC downregulated_cluster3	0.276048	1.38387	1.71502	1.38098	expressed protein	LOC_Os02g13370.1	'35.2'_'not assigned.unknown'	No_Hits
A124090	0.616281	0.365527	0.935901	0.261665	0.771316	-1.04986	-0.557018	-0.286997	OsNAC downregulated_cluster3	-0.155034	1.41539	1.49292	0.548662	expressed protein	LOC_Os05g27780.1	'35.2'_'not assigned.unknown'	No_Hits
A146375	0.393023	0.356641	-0.0436608	0.121503	0.29467	-1.19956	0.169379	-0.315164	OsNAC downregulated_cluster3	0.0983524	1.5562	-0.21304	0.436666	expressed protein	LOC_Os11g13710.1	'35.2'_'not assigned.unknown'	uncharacterized protein loc101779698,mitochondrion_C,
A114982	0.197748	1.33718	0.177344	0.0289319	0.16066	-0.234698	-1.13487	-0.506415	OsNAC downregulated_cluster3	0.0370881	1.57188	1.31222	0.535347	expressed protein	LOC_Os03g42600.1	'35.2'_'not assigned.unknown'	Os03g0624300 [Oryza sativa Japonica Group],mitochondrion_C,
A137997	0.11037	1.05798	0.199437	-0.353608	0.040853	-0.580422	-1.37045	-0.165229	OsNAC downregulated_cluster3	0.0695175	1.6384	1.56989	-0.188379	expressed protein	LOC_Os08g36890.1	'35.2'_'not assigned.unknown'	Os08g0473300 [Oryza sativa Japonica Group],mitochondrion_C,
A105772	0.592658	0.839835	1.02671	-0.0383018	0.227675	-0.886944	-0.608332	-0.130609	OsNAC downregulated_cluster3	0.364983	1.72678	1.63504	0.0923071	expressed protein	LOC_Os01g68450.1	'35.2'_'not assigned.unknown'	uncharacterized protein loc101777054,organelle organization_P, carbohydrate metabolic process_P, nucleobase-containing compound metabolic process_P, catabolic process_P, secondary metabolic process_P, biosynthetic process_P, lipid metabolic process_P, metabolic process_P, plastid_C,
A102662	-0.2735	1.14091	0.472922	0.550541	-0.267754	-0.600502	-1.04118	-0.235487	OsNAC downregulated_cluster3	-0.0057457	1.74141	1.5141	0.786028	expressed protein	LOC_Os01g33450.1	'35.2'_'not assigned.unknown'	hypothetical protein [Oryza sativa Japonica Group],plastid_C,
A137746	0.312723	1.3283	0.843245	0.710647	0.0111914	-0.421134	-0.514924	-0.439642	OsNAC downregulated_cluster3	0.301532	1.74943	1.35817	1.15029	inhibitor I family protein, putative, expressed	LOC_Os08g34249.1	'35.2'_'not assigned.unknown'	hypothetical protein [Oryza sativa Japonica Group],enzyme regulator activity_F, response to external stimulus_P, response to stress_P,
A128909	0.308717	0.591244	1.29283	0.00463518	-0.123553	-1.18764	-0.321853	-0.477638	OsNAC downregulated_cluster3	0.43227	1.77888	1.61468	0.482273	expressed protein	LOC_Os06g32650.1	'35.2'_'not assigned.unknown'	No_Hits
A130825	0.84385	0.585582	-0.615432	0.329914	0.30695	-1.19451	0.0378478	-0.517571	OsNAC downregulated_cluster3	0.536899	1.78009	-0.65328	0.847485	DUF538 domain containing protein, putative, expressed	LOC_Os07g02700.1	'35.2'_'not assigned.unknown'	No_Hits
A127517	0.256133	1.08207	0.268599	-0.101772	0.447733	-0.711446	-1.5233	-0.920313	OsNAC downregulated_cluster3	-0.1916	1.79352	1.7919	0.818542	conserved hypothetical protein	LOC_Os06g15010.1	'35.2'_'not assigned.unknown'	No_Hits
A121070	0.584457	0.832135	0.0940777	0.505837	-0.370976	-1.14888	-0.641211	-1.0728	OsNAC downregulated_cluster3	0.955433	1.98102	0.735288	1.57864	expressed protein	LOC_Os04g50860.1	'35.2'_'not assigned.unknown'	Os04g0595100 [Oryza sativa Japonica Group],cellular protein modification process_P, anatomical structure morphogenesis_P, multicellular organismal development_P, regulation of biological process_P, ion transport_P, cell differentiation_P, plastid_C, nucleus_C,
A126881	0.554738	0.486482	0.402878	-0.343675	-0.0376301	-1.52051	-0.389606	-0.15631	OsNAC downregulated_cluster3	0.592368	2.00699	0.792484	-0.187364	zinc finger family protein, putative, expressed	LOC_Os06g08250.1	'35.2'_'not assigned.unknown'	ring-h2 zinc finger,mitochondrion_C, binding_F, protein binding_F,
A126547	0.571332	0.652314	0.385297	0.269491	-0.435212	-1.39644	-0.779544	-0.827576	OsNAC downregulated_cluster3	1.00654	2.04876	1.16484	1.09707	coiled-coil domain-containing protein 97, putative, expressed	LOC_Os06g04780.1	'35.2'_'not assigned.unknown'	No_Hits
A112441	1.22776	1.6807	-0.884828	0.330375	0.196808	-0.42756	-1.20914	-0.951296	OsNAC downregulated_cluster3	1.03095	2.10826	0.324315	1.28167	expressed protein	LOC_Os03g11190.1	'35.2'_'not assigned.unknown'	No_Hits
A105012	0.966095	1.21178	0.47985	0.150375	-0.305538	-1.08297	-0.271293	-0.680086	OsNAC downregulated_cluster3	1.27163	2.29475	0.751143	0.830461	expressed protein	LOC_Os01g60150.1	'35.2'_'not assigned.unknown'	hypothetical protein [Oryza sativa Japonica Group],mitochondrion_C,
A142917	1.20482	1.84492	0.148692	0.146724	0.177927	-0.582008	-0.807372	-0.848062	OsNAC downregulated_cluster3	1.02689	2.42693	0.956065	0.994786	transposon protein, putative, CACTA, En/Spm sub-class, expressed	LOC_Os10g12570.1	'35.2'_'not assigned.unknown'	transposon en spm sub-class,peptidase activity_F, protein metabolic process_P, catabolic process_P,
A102377	1.74436	2.28702	-0.301384	-0.0737691	0.351983	-0.160074	-1.16988	-0.2705	OsNAC downregulated_cluster3	1.39238	2.44709	0.8685	0.196731	retrotransposon protein, putative, Ty3-gypsy subclass, expressed	LOC_Os01g28970.2	'35.2'_'not assigned.unknown'	Os01g0386500 [Oryza sativa Japonica Group],plastid_C,
A130978	-0.0192029	0.509003	0.928349	0.941427	-0.930453	-2.45266	0.666659	-0.281499	OsNAC downregulated_cluster3	0.91125	2.96166	0.26169	1.22293	expressed protein	LOC_Os07g04450.1	'35.2'_'not assigned.unknown'	Os07g0137200 [Oryza sativa Japonica Group],mitochondrion_C,
A103666	1.50222	1.08626	-0.240398	-0.492793	0.78271	-1.19261	-0.960143	-1.39159	OsNAC downregulated_cluster3	0.719512	2.27887	0.719745	0.898792	expressed protein	LOC_Os01g45670.1	'35.2'_'not assigned.unknown'	No_Hits
A116897	0.539835	0.329977	0.102023	-0.221966	-0.209856	-1.50565	-0.344911	-1.78833	OsNAC downregulated_cluster3	0.749691	1.83563	0.446934	1.56636	expressed protein	LOC_Os03g64100.1	'35.2'_'not assigned.unknown'	Os03g0858200 [Oryza sativa Japonica Group],mitochondrion_C, cell_C,
A149472	0.613524	0.783594	0.849967	0.00865769	-0.206638	-1.06696	-0.0700447	-0.693812	OsNAC downregulated_cluster3	0.820162	1.85055	0.920012	0.70247	astaxanthin synthase KC28, putative, expressed	LOC_Os12g04260.1	'35.2'_'not assigned.unknown'	hypothetical protein OsI_35044 [Oryza sativa Indica Group],catalytic activity_F, metabolic process_P, plastid_C,
A134234	0.363236	0.438459	-0.151866	0.301503	-0.44122	-1.87472	-0.0112896	-0.616526	OsNAC downregulated_cluster3	0.804456	2.31318	-0.140577	0.918029	expressed protein	LOC_Os07g42895.1	'35.2'_'not assigned.unknown'	Os07g0621400 [Oryza sativa Japonica Group],mitochondrion_C,
A132798	0.757247	0.926663	0.29309	0.241785	-0.10921	-1.21471	-0.422906	-0.963233	OsNAC downregulated_cluster3	0.866457	2.14137	0.715996	1.20502	expressed protein	LOC_Os07g27120.1	'35.2'_'not assigned.unknown'	Os07g0454200 [Oryza sativa Japonica Group],cytoplasmic membrane-bounded vesicle_C,
A105828	0.680158	0.451249	0.350234	0.38801	-0.3376	-1.59416	-0.224365	-0.944104	OsNAC downregulated_cluster3	1.01776	2.04541	0.574599	1.33211	lysine ketoglutarate reductase trans-splicing related 1, putative, expressed	LOC_Os01g69050.1	'35.2'_'not assigned.unknown'	No_Hits
A143231	0.420105	0.745343	-0.00633478	0.250655	-0.464537	-1.26402	-0.285898	-0.82656	OsNAC downregulated_cluster3	0.884641	2.00936	0.279563	1.07722	expressed protein	LOC_Os10g18700.1	'35.2'_'not assigned.unknown'	No_Hits
A120201	0.842009	1.09408	-0.231517	0.288526	-0.17202	-1.21079	-0.101532	-0.85738	OsNAC downregulated_cluster3	1.01403	2.30487	-0.129985	1.14591	Rad21 / Rec8 like protein, putative, expressed	LOC_Os04g41110.1	'35.2'_'not assigned.unknown'	rad21-2 protein,protein kinase activity_F, nuclear chromosome_C, cellular protein modification process_P, nucleotide binding_F, protein binding_F, protein binding_F, protein binding_F, protein binding_F,
A120032	0.389279	0.560853	0.167376	0.447605	-0.797458	-1.66881	-0.183595	-1.23851	OsNAC downregulated_cluster3	1.18674	2.22966	0.350971	1.68611	ATPOT1, putative, expressed	LOC_Os04g39280.1	'35.2'_'not assigned.unknown'	unnamed protein product [Oryza sativa Japonica Group],DNA binding_F, nuclear chromosome_C, DNA metabolic process_P, organelle organization_P,
A121776	0.782972	0.380292	-0.0940903	0.152595	-0.437073	-2.27095	-0.507166	-1.11408	OsNAC downregulated_cluster3	1.22004	2.65125	0.413076	1.26667	fiber protein Fb34, putative, expressed	LOC_Os04g58160.1	'35.2'_'not assigned.unknown'	Os04g0678200 [Oryza sativa Japonica Group],cytoplasmic membrane-bounded vesicle_C, cell_C,
A148716	2.25737	2.48275	-1.25721	-1.79694	0.976791	0.167558	-1.594	-0.518389	OsNAC downregulated_cluster3	1.28058	2.31519	0.336797	-1.27855	expressed protein	LOC_Os11g42880.1	'35.2'_'not assigned.unknown'	expressed protein [Oryza sativa Japonica Group],plastid_C,
A125733	0.471049	0.648153	0.291908	0.682042	-0.9134	-1.7526	-0.102806	-0.825227	OsNAC downregulated_cluster3	1.38445	2.40075	0.394713	1.50727	expressed protein	LOC_Os05g46630.1	'35.2'_'not assigned.unknown'	No_Hits
A111319	-0.330499	-0.725163	0.911797	0.944565	-1.11799	-3.1175	2.08325	0.165699	OsNAC downregulated_cluster3	0.787494	2.39234	-1.17145	0.778866	hypothetical protein	LOC_Os02g56710.1	'35.2'_'not assigned.unknown'	phospholipid glycerol acyltransferase-like,mitochondrion_C, transferase activity_F, plastid_C,
A126035	0.513991	0.450536	0.0518837	-0.353294	0.562872	-0.570782	-1.24092	-0.372449	OsNAC downregulated_cluster3	-0.048881	1.02132	1.2928	0.0191549	DUF1645 domain containing protein, putative, expressed	LOC_Os05g50230.1	'35.2'_'not assigned.unknown'	No_Hits
A126568	0.114472	-0.108046	1.12054	0.672908	0.678666	-1.31979	-0.348146	-0.263736	OsNAC downregulated_cluster3	-0.564193	1.21175	1.46868	0.936644	early nodulin 93 ENOD93 protein, putative, expressed	LOC_Os06g04990.1	'35.2'_'not assigned.unknown'	No_Hits
A126570	-0.0281224	0.0642263	0.826449	0.426409	0.636448	-1.7948	-0.644569	0.286722	OsNAC downregulated_cluster3	-0.664571	1.85903	1.47102	0.139686	early nodulin 93 ENOD93 protein, putative, expressed	LOC_Os06g05010.1	'35.2'_'not assigned.unknown'	No_Hits
A105758	0.902564	1.68717	-0.404837	-1.15765	0.297223	-0.194369	-1.93281	-1.51407	OsNAC downregulated_cluster3	0.605341	1.88153	1.52797	0.35642	expressed protein	LOC_Os01g68300.1	'35.2'_'not assigned.unknown'	No_Hits
A146140	1.56235	1.66897	0.286052	-0.101312	0.387076	-0.507508	-0.659211	-0.59917	OsNAC downregulated_cluster3	1.17527	2.17648	0.945262	0.497858	dehydrogenase, putative, expressed	LOC_Os11g10480.1	'5.3'_'fermentation.ADH'	alcohol dehydrogenase i,cytoplasm_C, catalytic activity_F, metabolic process_P, binding_F,
A127282	1.78128	1.8462	0.422443	0.632413	-0.568774	-1.65555	-0.645719	-1.81543	OsNAC downregulated_cluster5	2.35005	3.50176	1.06816	2.44784	CSLA3 - cellulose synthase-like family A; mannan synthase, expressed	LOC_Os06g12460.1	'10.2.1'_'cell wall.cellulose synthesis.cellulose synthase'	hypothetical protein OsI_22257 [Oryza sativa Indica Group],cell_C,
A146814	2.01711	2.38841	0.340478	1.06106	-0.125547	-1.76156	-0.620711	-1.79767	OsNAC downregulated_cluster5	2.14266	4.14997	0.961189	2.85873	beta-D-xylosidase, putative, expressed	LOC_Os11g19160.1	'10.6.2'_'cell wall.degradation.mannan-xylose-arabinose-fucose'	glycosyl hydrolase family 3 c terminal,carbohydrate metabolic process_P, hydrolase activity_F, hydrolase activity_F,
A119466	2.16448	1.9119	0.156586	0.561472	0.0679304	-1.5536	-1.61689	-1.31993	OsNAC downregulated_cluster5	2.09655	3.46551	1.77348	1.8814	glycerophosphoryl diester phosphodiesterase family protein, putative, expressed	LOC_Os04g32320.1	'11.9.3.3'_'lipid metabolism.lipid degradation.lysophospholipases.glycerophosphodiester phosphodiesterase'	Os04g0394100 [Oryza sativa Japonica Group],carbohydrate metabolic process_P, cytoplasmic membrane-bounded vesicle_C, hydrolase activity_F, catabolic process_P, lipid metabolic process_P, lipid metabolic process_P,
A145282	1.42514	1.21279	0.954627	0.684565	-0.262519	-1.7195	-0.751505	-1.29496	OsNAC downregulated_cluster5	1.68766	2.93229	1.70613	1.97953	ferritin-1, chloroplast precursor, putative, expressed	LOC_Os11g01530.1	'15.2'_'metal handling.binding, chelation and storage'	ferritin chloroplast expressed,cellular homeostasis_P, binding_F, ion transport_P,
A149213	1.20828	1.02908	0.701609	0.456206	-0.393328	-1.67587	-0.792853	-1.95895	OsNAC downregulated_cluster5	1.6016	2.70494	1.49446	2.41516	ferritin-1, chloroplast precursor, putative, expressed	LOC_Os12g01530.1	'15.2'_'metal handling.binding, chelation and storage'	ferritin chloroplast expressed,cellular homeostasis_P, binding_F, ion transport_P,
A113271	1.20686	1.24742	0.311158	0.386381	-0.821492	-1.8584	-1.28271	-1.76013	OsNAC downregulated_cluster5	2.02835	3.10582	1.59387	2.14651	plant neutral invertase domain containing protein, expressed	LOC_Os03g20020.1	'2.2.1.3.1'_'major CHO metabolism.degradation.sucrose.invertases.neutral'	beta- expressed,metabolic process_P, mitochondrion_C, hydrolase activity_F, hydrolase activity_F,
A122415	1.36779	1.66727	0.511823	1.08195	-0.446566	-1.6426	-1.34184	-0.683478	OsNAC downregulated_cluster5	1.81435	3.30988	1.85366	1.76543	transferase family protein, putative, expressed	LOC_Os05g06380.1	'20.1'_'stress.biotic'	benzyl alcohol benzoyl transferase,transferase activity_F, transferase activity_F,
A127895	2.14208	1.18573	0.468705	0.774887	-0.627624	-2.63375	-0.530205	-1.05423	OsNAC downregulated_cluster5	2.76971	3.81948	0.99891	1.82912	BURP domain containing protein, expressed	LOC_Os06g19800.1	'20.2.3'_'stress.abiotic.drought/salt'	No_Hits
A141926	0.836969	1.79839	0.491957	1.20884	-0.247451	-2.05279	-0.583879	-0.893297	OsNAC downregulated_cluster5	1.08442	3.85118	1.07584	2.10214	Cupin domain containing protein, expressed	LOC_Os09g39510.1	'20.2.99'_'stress.abiotic.unspecified'	gl91_orysj ame: full=germin-like protein 9-1 flags: precursor,cytoplasmic membrane-bounded vesicle_C, extracellular region_C, nutrient reservoir activity_F, binding_F,
A126468	0.881976	0.593615	0.35688	0.310227	-0.360742	-1.73676	-0.205504	-1.66423	OsNAC downregulated_cluster5	1.24272	2.33037	0.562383	1.97446	hydrolase, NUDIX family, domain containing protein, expressed	LOC_Os06g03910.1	'23.3.3'_'nucleotide metabolism.salvage.NUDIX hydrolases'	MutT/nudix protein-like [Oryza sativa Japonica Group],hydrolase activity_F, mitochondrion_C, plastid_C,
A138264	1.05418	1.07371	-0.0314234	0.490012	-0.48422	-1.58183	-1.19095	-1.87335	OsNAC downregulated_cluster5	1.5384	2.65554	1.15953	2.36337	cytochrome P450, putative, expressed	LOC_Os08g39730.1	'26.10'_'misc.cytochrome P450'	cyt-p450 monooxygenase,binding_F, catalytic activity_F, generation of precursor metabolites and energy_P,
A147558	0.380803	0.867345	0.466901	0.840725	-1.56128	-2.53963	-1.00514	-0.665887	OsNAC downregulated_cluster5	1.94209	3.40698	1.47204	1.50661	cytochrome P450, putative, expressed	LOC_Os11g29720.1	'26.10'_'misc.cytochrome P450'	cytochrome p450 family expressed,binding_F, catalytic activity_F, metabolic process_P,
A137459	1.97238	1.61324	0.445942	-0.0634019	0.276575	-1.62183	-1.24456	-1.7566	OsNAC downregulated_cluster5	1.69581	3.23507	1.6905	1.6932	cytokinin-O-glucosyltransferase 2, putative, expressed	LOC_Os08g31200.1	'26.2'_'misc.UDP glucosyl and glucoronyl transferases'	Os08g0404000 [Oryza sativa Japonica Group],transferase activity_F, metabolic process_P, metabolic process_P,
A118716	0.824762	1.26031	-0.255459	0.504298	-0.457695	-1.30941	-1.73466	-1.74314	OsNAC downregulated_cluster5	1.28246	2.56972	1.4792	2.24744	basic helix-loop-helix family protein, putative, expressed	LOC_Os04g23550.1	'27.3.6'_'RNA.regulation of transcription.bHLH,Basic Helix-Loop-Helix family'	Os04g0301500 [Oryza sativa Japonica Group],protein binding_F,
A141606	0.899107	0.781368	0.163301	0.30857	-0.889132	-2.10472	-0.690895	-1.80649	OsNAC downregulated_cluster5	1.78824	2.88609	0.854196	2.11506	response regulator receiver domain containing protein, expressed	LOC_Os09g36220.1	'27.3.66'_'RNA.regulation of transcription.Psudo ARR transcription factor family'	peudo-response regulator-like,signal transduction_P, transcription regulator activity_F, signal transducer activity_F, signal transducer activity_F, regulation of biological process_P, biological_process_P, nucleus_C, protein binding_F,
A114996	1.32644	0.970214	0.508486	0.875551	-0.205925	-1.91791	-1.23408	-1.5038	OsNAC downregulated_cluster5	1.53236	2.88813	1.74257	2.37935	zinc finger protein-related, putative, expressed	LOC_Os03g42760.1	'29.5.11.4.2'_'protein.degradation.ubiquitin.E3.RING'	ubiquitin-conjugating enzyme binding protein,binding_F, protein binding_F,
A108167	0.694991	0.580035	0.35881	0.283466	-0.688546	-1.80447	-0.386818	-2.25224	OsNAC downregulated_cluster5	1.38354	2.38451	0.745629	2.53571	OsFBX48 - F-box domain containing protein, expressed	LOC_Os02g21240.1	'29.5.11.4.3.2'_'protein.degradation.ubiquitin.E3.SCF.FBOX'	n7 protein,protein binding_F,
A104635	0.957556	0.68631	0.70637	0.423687	-0.748939	-2.33264	-0.418976	-1.11365	OsNAC downregulated_cluster5	1.7065	3.01895	1.12535	1.53734	OsProCP1 - Putative Lysosomal Pro-x Carboxypeptidase homologue, expressed	LOC_Os01g56150.1	'29.5'_'protein.degradation'	isoform 1,peptidase activity_F, protein metabolic process_P, catabolic process_P,
A144762	1.22511	1.08242	0.410662	0.466443	-1.20776	-2.4395	-1.24823	-1.52815	OsNAC downregulated_cluster5	2.43287	3.52192	1.65889	1.99459	trehalase precursor, putative, expressed	LOC_Os10g37660.1	'3.2.1001'_'minor CHO metabolism.trehalose'	trehalase family expressed,plasma membrane_C, response to stress_P, carbohydrate metabolic process_P, catabolic process_P, hydrolase activity_F, hydrolase activity_F,
A122789	0.933168	0.804427	0.217059	0.510103	-1.1467	-2.72262	-0.998649	-1.14822	OsNAC downregulated_cluster5	2.07987	3.52705	1.21571	1.65832	retrotransposon protein, putative, unclassified, expressed	LOC_Os05g10890.1	'30.2.17'_'signalling.receptor kinases.DUF 26'	putative polyprotein [Oryza sativa Japonica Group],nucleic acid binding_F, DNA metabolic process_P,
A103913	1.11702	1.41386	0.270284	0.72758	-0.140352	-1.26392	-0.932175	-1.29639	OsNAC downregulated_cluster5	1.25737	2.67778	1.20246	2.02397	PPR repeat domain containing protein, putative, expressed	LOC_Os01g48380.1	'33.99'_'development.unspecified'	hypothetical protein OsJ_02981 [Oryza sativa Japonica Group],biological_process_P, reproduction_P, embryo development_P, plastid_C, protein binding_F,
A122794	1.52493	0.619849	0.563916	0.680461	0.0206492	-2.11011	-0.438491	-1.83731	OsNAC downregulated_cluster5	1.50428	2.72996	1.00241	2.51777	metal cation transporter, putative, expressed	LOC_Os05g10940.1	'34.12'_'transport.metal'	zinc transporter,plasma membrane_C, cell_C, transporter activity_F,
A129289	1.30078	1.18173	0.487686	-0.329624	-0.36894	-1.87936	-0.370274	-1.5747	OsNAC downregulated_cluster5	1.66972	3.06109	0.857961	1.24508	metal cation transporter, putative, expressed	LOC_Os06g37010.1	'34.12'_'transport.metal'	zip10_orysj ame: full=zinc transporter 10 ame: full=zrt irt-like protein 10 short= 10 flags: precursor,plasma membrane_C, cell_C, transporter activity_F,
A106668	2.13676	2.38344	0.95422	0.770299	-0.215107	-1.31943	-0.481756	-0.253736	OsNAC downregulated_cluster5	2.35186	3.70287	1.43598	1.02404	sodium/calcium exchanger protein, putative, expressed	LOC_Os02g04630.1	'34.21'_'transport.calcium'	cax4_orysj ame: full= vacuolar cation proton exchanger 4 ame: full=ca(2+) h(+) exchanger 4 ame: full= 4,ion transport_P, transport_P, vacuole_C, transporter activity_F, cell_C, biological_process_P,
A134751	1.4297	1.29192	0.853363	0.958555	-0.225822	-1.56519	-0.958714	-1.28785	OsNAC downregulated_cluster5	1.65552	2.85711	1.81208	2.24641	stress responsive protein, putative, expressed	LOC_Os07g48460.1	'35.1.41'_'not assigned.no ontology.hydroxyproline rich proteins'	No_Hits
A100297	1.46778	1.71245	0.623985	0.718256	-0.43338	-1.42229	-1.11208	-1.93561	OsNAC downregulated_cluster5	1.90116	3.13474	1.73607	2.65386	metallo-beta-lactamase family protein, putative, expressed	LOC_Os01g04200.1	'35.1'_'not assigned.no ontology'	unknown protein [Oryza sativa Japonica Group],hydrolase activity_F,
A150241	1.155	1.26683	0.469916	0.623243	-0.261814	-1.70441	-0.512668	-1.69626	OsNAC downregulated_cluster5	1.41681	2.97124	0.982584	2.3195	leucine-rich repeat family protein, putative, expressed	LOC_Os12g12740.1	'35.1'_'not assigned.no ontology'	leucine rich repeat family expressed,biosynthetic process_P, lipid metabolic process_P, secondary metabolic process_P,
A113585	0.602776	0.258692	0.677129	0.630516	-0.812333	-2.59607	-0.594882	-1.86464	OsNAC downregulated_cluster5	1.41511	2.85476	1.27201	2.49515	rhythmically expressed gene 2 protein, putative, expressed	LOC_Os03g24070.1	'35.1'_'not assigned.no ontology'	Os03g0356498 [Oryza sativa Japonica Group],metabolic process_P, hydrolase activity_F,
A113858	2.13391	1.49436	0.162671	0.980726	0.436295	-1.21626	-1.22223	-0.766752	OsNAC downregulated_cluster5	1.69761	2.71062	1.3849	1.74748	hydrolase protein, putative, expressed	LOC_Os03g27110.1	'35.1'_'not assigned.no ontology'	alpha beta fold family expressed,metabolic process_P, hydrolase activity_F, plastid_C,
A131831	0.876433	0.904432	0.181378	0.435363	-0.423541	-1.83333	-0.435367	-1.30637	OsNAC downregulated_cluster5	1.29997	2.73776	0.616745	1.74173	OsFBX230 - F-box domain containing protein, expressed	LOC_Os07g13890.1	'35.2'_'not assigned.unknown'	Os07g0242600 [Oryza sativa Japonica Group],protein binding_F,
A101244	1.10501	1.16191	0.115341	-0.457378	-0.708533	-2.02311	-0.57288	-1.14034	OsNAC downregulated_cluster5	1.81354	3.18503	0.688221	0.682961	retrotransposon protein, putative, unclassified, expressed	LOC_Os01g14490.1	'35.2'_'not assigned.unknown'	retrotransposon unclassified,transferase activity_F, biosynthetic process_P, DNA metabolic process_P, RNA binding_F, binding_F, binding_F,
A126505	3.00948	3.56649	-0.692013	0.268192	1.0112	0.508898	-1.66757	-1.33171	OsNAC downregulated_cluster5	1.99827	3.05759	0.975561	1.5999	expressed protein	LOC_Os06g04330.1	'35.2'_'not assigned.unknown'	No_Hits
A112109	1.20667	1.20946	0.255543	0.568153	-0.940866	-2.03981	-1.38427	-2.00438	OsNAC downregulated_cluster5	2.14753	3.24928	1.63982	2.57254	expressed protein	LOC_Os03g07190.1	'35.2'_'not assigned.unknown'	uncharacterized protein loc101777859 isoform x2,plastid_C,
A143731	1.37135	1.61858	0.609383	0.702513	-1.33402	-2.23933	-0.623555	-2.01778	OsNAC downregulated_cluster5	2.70538	3.85791	1.23294	2.7203	OsFBX384 - F-box domain containing protein, expressed	LOC_Os10g25210.1	'35.2'_'not assigned.unknown'	f-box protein interaction domain containing expressed,protein binding_F,
A117220	2.29278	3.18478	0.241952	0.968016	0.30014	-0.726218	-0.569649	-0.409516	OsNAC downregulated_cluster5	1.99264	3.911	0.811601	1.37753	transposon protein, putative, CACTA, En/Spm sub-class, expressed	LOC_Os04g04420.1	'35.2'_'not assigned.unknown'	No_Hits
A124050	2.68619	2.30301	-0.0545998	0.130422	0.203386	-1.7851	-1.01519	-1.16922	OsNAC downregulated_cluster5	2.48281	4.08811	0.960587	1.29964	expressed protein	LOC_Os05g27350.1	'35.2'_'not assigned.unknown'	Os05g0339300 [Oryza sativa Japonica Group],cytoplasmic membrane-bounded vesicle_C, cell_C,
A105252	1.66945	2.09972	0.143808	0.517637	-1.16274	-2.09725	-0.836004	-1.17563	OsNAC downregulated_cluster5	2.83219	4.19697	0.979812	1.69327	expressed protein	LOC_Os01g62770.1	'35.2'_'not assigned.unknown'	No_Hits
A124832	0.31644	0.0564289	1.11142	1.78781	-0.81237	-2.75654	-0.211667	-1.85008	OsNAC downregulated_cluster5	1.12881	2.81297	1.32309	3.63789	expressed protein	LOC_Os05g36186.1	'35.2'_'not assigned.unknown'	No_Hits
A116089	1.13981	0.807997	0.368175	0.529858	-0.0999641	-2.08135	-0.310876	-1.5863	OsNAC downregulated_cluster5	1.23978	2.88935	0.679051	2.11616	expressed protein	LOC_Os03g55430.1	'35.2'_'not assigned.unknown'	expressed protein [Oryza sativa Japonica Group],plastid_C,
A107126	0.947772	0.871808	0.0630663	0.34868	-0.507496	-1.77086	-0.618631	-2.14843	OsNAC downregulated_cluster5	1.45527	2.64266	0.681697	2.49711	expressed protein	LOC_Os02g09690.1	'35.2'_'not assigned.unknown'	No_Hits
A137688	1.07123	0.920855	0.762448	0.630267	-0.403155	-2.01515	-0.0999196	-1.07105	OsNAC downregulated_cluster5	1.47438	2.936	0.862368	1.70132	expressed protein	LOC_Os08g33640.1	'35.2'_'not assigned.unknown'	No_Hits
A110311	1.28286	1.46388	0.380708	0.758069	-0.259261	-1.16489	-1.00045	-1.04923	OsNAC downregulated_cluster5	1.54212	2.62876	1.38116	1.8073	DUF581 domain containing protein, expressed	LOC_Os02g46180.1	'35.2'_'not assigned.unknown'	No_Hits
A112171	1.51536	0.601057	0.589894	0.710008	0.022371	-2.14856	-0.600246	-0.959841	OsNAC downregulated_cluster5	1.49299	2.74962	1.19014	1.66985	expressed protein	LOC_Os03g07870.1	'35.2'_'not assigned.unknown'	unnamed protein product [Oryza sativa Japonica Group],cytoplasmic membrane-bounded vesicle_C,
A111708	1.40758	2.01708	0.24009	0.659973	-0.162348	-1.12167	-1.61032	-1.08264	OsNAC downregulated_cluster5	1.56993	3.13875	1.85041	1.74261	retrotransposon protein, putative, Ty3-gypsy subclass, expressed	LOC_Os03g02874.2	'35.2'_'not assigned.unknown'	No_Hits
A145333	0.763208	0.754913	0.717634	0.509478	-0.923965	-2.82927	-0.681401	-1.14029	OsNAC downregulated_cluster5	1.68717	3.58418	1.39903	1.64977	expressed protein	LOC_Os11g02090.2	'35.2'_'not assigned.unknown'	expressed protein [Oryza sativa Japonica Group],plastid_C,
A101464	2.24826	2.03035	0.327942	0.744824	0.652351	-0.903154	-1.54505	-1.1705	OsNAC downregulated_cluster5	1.59591	2.9335	1.87299	1.91532	embryonic protein DC-8, putative, expressed	LOC_Os01g16920.1	'35.2'_'not assigned.unknown'	No_Hits
A149265	0.820232	0.799283	0.640042	0.531249	-1.0855	-2.20934	-0.489494	-0.667242	OsNAC downregulated_cluster5	1.90574	3.00863	1.12954	1.19849	expressed protein	LOC_Os12g02050.1	'35.2'_'not assigned.unknown'	expressed protein [Oryza sativa Japonica Group],plastid_C,
A124403	1.98822	1.87509	0.398306	0.780069	0.159712	-1.31243	-1.02563	-0.744146	OsNAC downregulated_cluster5	1.82851	3.18752	1.42394	1.52421	expressed protein	LOC_Os05g31660.1	'35.2'_'not assigned.unknown'	No_Hits
A110855	1.74481	1.53199	0.243097	1.08518	-0.271186	-1.58805	-1.38967	-1.3729	OsNAC downregulated_cluster5	2.016	3.12004	1.63276	2.45808	expressed protein	LOC_Os02g51760.1	'35.2'_'not assigned.unknown'	No_Hits
A136268	0.678229	0.821313	0.492931	0.29106	-1.50086	-2.97298	-0.58675	-2.19619	OsNAC downregulated_cluster5	2.17909	3.7943	1.07968	2.48725	expressed protein	LOC_Os08g16740.1	'35.2'_'not assigned.unknown'	hypothetical protein [Oryza sativa Japonica Group],plastid_C,
A117387	3.194	2.82768	1.05227	0.526591	0.759467	-0.675673	-0.514863	-0.647602	OsNAC downregulated_cluster5	2.43454	3.50336	1.56714	1.17419	expressed protein	LOC_Os04g06590.1	'35.2'_'not assigned.unknown'	hypothetical protein OsJ_13691 [Oryza sativa Japonica Group],cell_C,
A110502	1.5915	1.77192	0.335406	0.301653	-0.710348	-1.80393	-0.894822	-1.25487	OsNAC downregulated_cluster5	2.30185	3.57585	1.23023	1.55653	class E vacuolar protein-sorting machinery protein HSE1, putative, expressed	LOC_Os02g48170.1	'35.2'_'not assigned.unknown'	Os02g0711900 [Oryza sativa Japonica Group],catalytic activity_F, metabolic process_P,
A113556	1.85588	1.56529	0.300334	0.954552	-0.426319	-1.9693	-1.07453	-2.21903	OsNAC downregulated_cluster5	2.2822	3.53459	1.37487	3.17359	retrotransposon protein, putative, unclassified, expressed	LOC_Os03g23080.1	'35.2'_'not assigned.unknown'	retrotransposon ty3-gypsy subclass,nucleic acid binding_F,
A120046	1.69501	1.79064	0.105561	0.629862	-0.35677	-1.81321	-1.2797	-1.02612	OsNAC downregulated_cluster5	2.05178	3.60385	1.38526	1.65599	6-phosphofructokinase 2, putative, expressed	LOC_Os04g39420.1	'4.1.4'_'glycolysis.cytosolic branch.phosphofructokinase (PFK)'	unnamed protein product [Oryza sativa Japonica Group],cytosol_C, protein complex_C, plastid_C, kinase activity_F, nucleotide binding_F, carbohydrate metabolic process_P, generation of precursor metabolites and energy_P, catabolic process_P, biosynthetic process_P, nucleobase-containing compound metabolic process_P, secondary metabolic process_P, secondary metabolic process_P,
A131060	0.127937	0.277734	2.09013	0.670684	-0.734024	-2.40691	-0.511163	-1.73044	OsNAC downregulated_cluster6	0.861961	2.68465	2.60129	2.40113	photosystem II 10 kDa polypeptide, chloroplast precursor, putative, expressed	LOC_Os07g05365.1	'1.1.1.2'_'PS.lightreaction.photosystem II.PSII polypeptide subunits'	hypothetical protein OsJ_23089 [Oryza sativa Japonica Group],organelle_C, protein complex_C, thylakoid_C, plastid_C, metabolic process_P,
A121957	1.75933	1.56364	0.170079	0.620293	0.00658814	-1.20577	-2.17361	-1.15471	OsNAC downregulated_cluster6	1.75274	2.76941	2.34369	1.775	polygalacturonase inhibitor precursor, putative, expressed	LOC_Os05g01370.1	'10.6.3'_'cell wall.degradation.pectate lyases and polygalacturonases'	polygalacturonase inhibiting protein 2,cytoplasmic membrane-bounded vesicle_C, protein binding_F,
A104681	1.65973	1.56075	0.497656	0.53184	-0.362946	-2.02318	-1.59411	-2.05572	OsNAC downregulated_cluster6	2.02267	3.58393	2.09177	2.58756	homocysteine S-methyltransferase protein, putative, expressed	LOC_Os01g56610.1	'13.1.3.4.12'_'amino acid metabolism.synthesis.aspartate family.methionine.homocysteine S-methyltransferase'	homocysteine s-methyltransferase 4,transferase activity_F, metabolic process_P, metabolic process_P, metabolic process_P,
A120504	0.977635	0.497117	0.652575	0.692474	-0.443859	-2.42696	-1.28251	-1.93008	OsNAC downregulated_cluster6	1.42149	2.92408	1.93509	2.62256	isochorismatase family protein, putative, expressed	LOC_Os04g44420.1	'16.2'_'secondary metabolism.phenylpropanoids'	OSJNBa0038O10.9 [Oryza sativa Japonica Group],cell_C, catalytic activity_F, metabolic process_P,
A109387	0.909589	0.80396	0.757532	1.26796	-1.13987	-2.54525	-2.33015	-1.08133	OsNAC downregulated_cluster6	2.04946	3.34921	3.08769	2.34929	terpene synthase, putative, expressed	LOC_Os02g36140.2	'17.6.1.2'_'hormone metabolism.gibberelin.synthesis-degradation.ent-kaurene synthase'	ksl7_orysj ame: full=ent-cassa- -diene synthase ame: full=diterpene cyclase 1 short= 1 ame: full=ent-kaurene synthase-like 7 short= 7 ame: full= 3,catalytic activity_F, response to stress_P, lipid metabolic process_P, secondary metabolic process_P, binding_F, biosynthetic process_P, biosynthetic process_P, biosynthetic process_P,
A126550	1.19525	1.3304	0.893594	1.32131	-0.177097	-2.1751	-0.724873	-1.97555	OsNAC downregulated_cluster6	1.37235	3.5055	1.61847	3.29687	leucine rich repeat protein, putative, expressed	LOC_Os06g04810.1	'20.1.7'_'stress.biotic.PR-proteins'	f3 protein,cytoplasmic membrane-bounded vesicle_C, protein binding_F,
A119839	1.13327	1.14341	2.21036	0.815114	-0.686594	-2.03689	-0.419211	-1.08951	OsNAC downregulated_cluster6	1.81986	3.1803	2.62957	1.90463	hsp20/alpha crystallin family protein, putative, expressed	LOC_Os04g36750.1	'20.2.1'_'stress.abiotic.heat'	hs232_orysj ame: full= kda heat shock protein short= flags: precursor,protein metabolic process_P, response to abiotic stimulus_P, cytoplasmic membrane-bounded vesicle_C, response to stress_P, plastid_C, cell_C, endoplasmic reticulum_C,
A100736	1.20225	1.13654	1.96317	0.465545	-1.3493	-2.73815	-0.672657	-1.52433	OsNAC downregulated_cluster6	2.55154	3.87469	2.63582	1.98988	hsp20/alpha crystallin family protein, putative, expressed	LOC_Os01g08860.1	'20.2.1'_'stress.abiotic.heat'	hsp18_orysj ame: full= kda class ii heat shock protein ame: full= kda heat shock protein short=,response to stress_P, response to abiotic stimulus_P, cytoplasm_C,
A116989	0.934937	1.22198	2.07299	0.484085	-1.58952	-3.2645	-0.315351	-1.52689	OsNAC downregulated_cluster6	2.52445	4.48648	2.38834	2.01098	heat shock protein, putative, expressed	LOC_Os04g01740.1	'20.2.1'_'stress.abiotic.heat'	OSJNBb0085F13.17 [Oryza sativa Japonica Group],cytosol_C, cell wall_C, protein metabolic process_P, response to stress_P, response to abiotic stimulus_P, nucleotide binding_F, protein binding_F, biological_process_P, response to biotic stimulus_P, plasma membrane_C,
A130907	1.44589	1.93315	0.55493	0.593227	-0.409242	-1.78367	-3.03383	-2.15899	OsNAC downregulated_cluster6	1.85513	3.71682	3.58876	2.75222	SCP-like extracellular protein, expressed	LOC_Os07g03690.1	'20.2.99'_'stress.abiotic.unspecified'	pathogenesis-related protein,extracellular region_C, cytoplasmic membrane-bounded vesicle_C,
A152810	1.40034	2.26883	0.953771	0.849605	-0.613124	-1.4334	-1.55969	-1.45338	OsNAC downregulated_cluster6	2.01346	3.70222	2.51346	2.30298	thaumatin family domain containing protein, expressed	LOC_Os12g43450.1	'20.2'_'stress.abiotic'	p21 expressed,cytoplasmic membrane-bounded vesicle_C,
A104917	0.885595	1.25634	0.688691	0.448816	-1.10057	-2.63231	-1.451	-2.83208	OsNAC downregulated_cluster6	1.98616	3.88864	2.13969	3.2809	cytokinin-N-glucosyltransferase 1, putative, expressed	LOC_Os01g59100.1	'26.2'_'misc.UDP glucosyl and glucoronyl transferases'	udp-glucose:salicylic acid glucosyltransferase,transferase activity_F, metabolic process_P, metabolic process_P,
A122599	0.721783	0.771246	1.18357	0.3265	-1.0244	-2.92918	-1.35125	-3.01038	OsNAC downregulated_cluster6	1.74619	3.70043	2.53482	3.33688	cytokinin-O-glucosyltransferase 1, putative, expressed	LOC_Os05g08480.1	'26.2'_'misc.UDP glucosyl and glucoronyl transferases'	Os05g0177500 [Oryza sativa Japonica Group],transferase activity_F, metabolic process_P, metabolic process_P,
A134666	2.09893	1.32314	0.967859	0.361105	0.338863	-1.57416	-2.56105	-1.92135	OsNAC downregulated_cluster6	1.76007	2.8973	3.52891	2.28246	glucosyltransferase, putative, expressed	LOC_Os07g47550.1	'26.2'_'misc.UDP glucosyl and glucoronyl transferases'	flavonol 3-o-glucosyltransferase(udp-glucose flavonoid 3-o-glucosyltransferase),transferase activity_F, metabolic process_P, metabolic process_P,
A102236	2.04669	2.26294	1.73523	0.580837	-0.485865	-1.48666	-1.55284	-1.55609	OsNAC downregulated_cluster6	2.53256	3.7496	3.28807	2.13692	glutathione S-transferase, putative, expressed	LOC_Os01g27340.1	'26.9'_'misc.glutathione S transferases'	glutathione transferase,cytoplasmic membrane-bounded vesicle_C, transferase activity_F, protein binding_F, protein binding_F, protein binding_F,
A115117	0.254994	1.78997	1.05393	1.91114	-0.888747	-2.11928	-1.15946	-1.41916	OsNAC downregulated_cluster6	1.14374	3.90925	2.21339	3.3303	glutathione S-transferase, putative, expressed	LOC_Os03g44170.1	'26.9'_'misc.glutathione S transferases'	glutathione s-,transferase activity_F, protein binding_F,
A125575	1.75991	1.48142	0.19858	0.0599302	0.160531	-1.8517	-1.60919	-2.78484	OsNAC downregulated_cluster6	1.59938	3.33312	1.80777	2.84477	zinc finger/CCCH transcription factor, putative, expressed	LOC_Os05g45020.1	'27.3.12'_'RNA.regulation of transcription.C3H zinc finger family'	ccch transcription factor,binding_F, DNA binding_F,
A110297	1.37445	1.0605	0.328368	0.44317	-0.717424	-2.52868	-2.19918	-2.41686	OsNAC downregulated_cluster6	2.09187	3.58918	2.52754	2.86003	MYB family transcription factor, putative, expressed	LOC_Os02g46030.1	'27.3.26'_'RNA.regulation of transcription.MYB-related transcription factor family'	late elongated hypocoty,nucleus_C, DNA binding_F, chromatin binding_F, chromosome_C,
A113203	1.93154	1.50832	0.865258	0.692283	-0.454271	-1.98806	-2.39974	-1.52231	OsNAC downregulated_cluster6	2.38581	3.49638	3.265	2.2146	mitochondrial import inner membrane translocase subunit Tim17, putative, expressed	LOC_Os03g19290.1	'29.3.2'_'protein.targeting.mitochondria'	mitochondrial import inner membrane translocase subunit tim17 tim22 tim23 family expressed,cell_C,
A145008	1.48703	1.27978	0.348325	0.964095	-0.948378	-2.3838	-1.39198	-1.85084	OsNAC downregulated_cluster6	2.43541	3.66358	1.74031	2.81494	U-box domain containing protein, expressed	LOC_Os10g40490.1	'29.5.11.4.2'_'protein.degradation.ubiquitin.E3.RING'	u-box domain containing expressed,catalytic activity_F, protein complex_C, intracellular_C, cellular protein modification process_P, cellular protein modification process_P,
A135272	1.67123	0.911501	1.18606	0.864134	-0.294282	-2.30518	-1.33758	-1.99563	OsNAC downregulated_cluster6	1.96551	3.21668	2.52364	2.85977	OsFBX261 - F-box domain containing protein, expressed	LOC_Os08g05480.1	'31.1'_'cell.organisation'	f-box protein (skp1 interacting partner 3-related),protein binding_F,
A104098	1.79692	1.29373	0.625067	0.170089	-0.464206	-2.52839	-1.41048	-1.85216	OsNAC downregulated_cluster6	2.26112	3.82212	2.03555	2.02225	STE_MEKK_ste11_MAP3K,5 - STE kinases include homologs to sterile 7, sterile 11 and sterile 20 from yeast, expressed	LOC_Os01g50400.1	'31.2'_'cell.division'	hypothetical protein OsJ_03139 [Oryza sativa Japonica Group],cellular protein modification process_P, nucleotide binding_F, protein kinase activity_F, protein kinase activity_F, protein kinase activity_F,
A138479	1.81331	2.06619	0.928827	0.846902	0.0624194	-1.67712	-0.820644	-2.01114	OsNAC downregulated_cluster6	1.75089	3.7433	1.74947	2.85804	OsMADS37 - MADS-box family gene with MIKC* type-box, expressed	LOC_Os08g41960.1	'33.99'_'development.unspecified'	mads-box transcription factor 12,DNA binding_F, protein binding_F, nucleus_C, nucleus_C, regulation of biological process_P,
A108959	1.88063	1.74204	1.63882	-0.264204	-0.146507	-1.47997	-1.68018	-1.19497	OsNAC downregulated_cluster6	2.02714	3.22201	3.31899	0.930764	nodulin MtN3 family protein, putative, expressed	LOC_Os02g30910.1	'33.99'_'development.unspecified'	swt15_orysj ame: full=bidirectional sugar transporter sweet15 short= 15,plasma membrane_C, transporter activity_F, transport_P,
A115497	1.42442	1.48338	0.42191	0.667193	-0.840837	-2.22849	-1.56454	-1.61156	OsNAC downregulated_cluster6	2.26526	3.71187	1.98645	2.27876	plasma membrane ATPase, putative, expressed	LOC_Os03g48310.1	'34.1'_'transport.p- and v-ATPases'	plasma membrane h+ atpase,hydrolase activity_F, transporter activity_F, cell_C, binding_F, nucleobase-containing compound metabolic process_P, biosynthetic process_P, catabolic process_P, nucleotide binding_F, generation of precursor metabolites and energy_P, ion transport_P, ion transport_P,
A130742	1.65843	1.15179	0.466548	0.212836	-0.568046	-2.32765	-1.30123	-2.81022	OsNAC downregulated_cluster6	2.22648	3.47944	1.76778	3.02306	potassium channel protein, putative, expressed	LOC_Os07g01810.1	'34.15'_'transport.potassium'	outward-rectifying potassium channel kco1,binding_F, vacuole_C, ion channel activity_F, cellular homeostasis_P, protein complex_C, plasma membrane_C,
A140606	-0.329512	1.06043	2.0364	1.56422	-1.52768	-2.4949	-0.64392	-1.49005	OsNAC downregulated_cluster6	1.19817	3.55533	2.68032	3.05426	ABC-2 type transporter domain containing protein, expressed	LOC_Os09g23640.1	'34.16'_'transport.ABC transporters and multidrug resistance systems'	abc transporter,mitochondrion_C, nucleobase-containing compound metabolic process_P, catabolic process_P, nucleotide binding_F, hydrolase activity_F, cell_C, cell_C,
A104779	0.691871	0.550914	0.374744	0.519581	-1.46527	-2.63248	-1.52005	-1.92247	OsNAC downregulated_cluster6	2.15714	3.18339	1.89479	2.44205	membrane protein, putative, expressed	LOC_Os01g57710.1	'35.2'_'not assigned.unknown'	membrane protein-like [Oryza sativa Japonica Group],cell_C,
A103131	1.47349	1.98028	0.265736	0.348668	0.056251	-1.59265	-1.60276	-1.72014	OsNAC downregulated_cluster6	1.41723	3.57294	1.86849	2.06881	retrotransposon protein, putative, unclassified, expressed	LOC_Os01g39136.1	'35.2'_'not assigned.unknown'	No_Hits
A107406	1.07041	1.03545	0.785545	0.915107	-0.584035	-1.92085	-1.29187	-1.5978	OsNAC downregulated_cluster6	1.65444	2.9563	2.07742	2.51291	expressed protein	LOC_Os02g13060.1	'35.2'_'not assigned.unknown'	No_Hits
A111629	2.0693	1.68661	0.86824	0.705029	-0.217384	-2.40458	-1.07959	-1.04727	OsNAC downregulated_cluster6	2.28669	4.09119	1.94783	1.7523	LTPL151 - Protease inhibitor/seed storage/LTP family protein precursor, expressed	LOC_Os03g02050.1	'35.2'_'not assigned.unknown'	nltpx_orysj ame: full=non-specific lipid-transfer protein 2 short=nsltp2 ame: full=7 kda lipid transfer protein flags: precursor,cytoplasmic membrane-bounded vesicle_C, transport_P, lipid binding_F,
A139450	2.83283	3.03627	1.25411	0.788487	0.426581	-0.894416	-0.933836	-0.834641	OsNAC downregulated_cluster6	2.40625	3.93069	2.18795	1.62313	retrotransposon protein, putative, Ty3-gypsy subclass, expressed	LOC_Os09g09650.1	'35.2'_'not assigned.unknown'	retrotransposon ty3-gypsy sub-class,binding_F, nucleic acid binding_F,
A146403	0.708276	0.776223	3.33551	1.61477	-0.271747	-1.57356	-0.695517	-0.918132	OsNAC downregulated_cluster6	0.980023	2.34978	4.03102	2.53291	hsp20/alpha crystallin family protein, putative, expressed	LOC_Os11g13980.1	'35.2'_'not assigned.unknown'	hs219_orysj ame: full= kda heat shock protein short= flags: precursor,cytoplasmic membrane-bounded vesicle_C, endoplasmic reticulum_C, response to stress_P, response to abiotic stimulus_P,
A145668	0.765028	1.25586	0.710818	0.756428	-0.579873	-1.364	-1.87475	-1.24565	OsNAC downregulated_cluster6	1.3449	2.61986	2.58557	2.00208	expressed protein	LOC_Os11g05490.1	'35.2'_'not assigned.unknown'	No_Hits
A137921	0.731986	0.714899	-0.0546948	0.622544	-0.167869	-2.33761	-2.49289	-2.38431	OsNAC downregulated_cluster6	0.899854	3.0525	2.4382	3.00685	plant viral response family protein, putative, expressed	LOC_Os08g36030.1	'35.2'_'not assigned.unknown'	Os08g0462800 [Oryza sativa Japonica Group],cell_C,
A146183	1.38345	1.57175	1.66069	-0.0970764	-0.353014	-1.50068	-1.87284	-2.37406	OsNAC downregulated_cluster6	1.73647	3.07243	3.53353	2.27698	heat shock protein DnaJ, putative, expressed	LOC_Os11g10990.1	'35.2'_'not assigned.unknown'	dnaj heat shock n-terminal domain-containing expressed,protein metabolic process_P, response to stress_P, plastid_C,
A139052	1.53784	1.22177	0.437662	0.216412	-0.241434	-2.04326	-2.12137	-1.51444	OsNAC downregulated_cluster6	1.77927	3.26503	2.55904	1.73085	expressed protein	LOC_Os09g04100.1	'35.2'_'not assigned.unknown'	No_Hits
A111813	2.35617	1.93694	1.12648	0.794166	0.280157	-1.47724	-1.69759	-1.23754	OsNAC downregulated_cluster6	2.07601	3.41418	2.82407	2.0317	expressed protein	LOC_Os03g04080.1	'35.2'_'not assigned.unknown'	Os03g0133100 [Oryza sativa Japonica Group],nucleus_C,
A121017	2.45878	2.33983	0.436269	0.673366	0.163317	-1.1685	-2.13749	-1.4715	OsNAC downregulated_cluster6	2.29547	3.50834	2.57376	2.14487	late embryogenesis abundant group 1, putative, expressed	LOC_Os04g49980.1	'35.2'_'not assigned.unknown'	Os04g0589800 [Oryza sativa Japonica Group],ion transport_P, binding_F, embryo development_P,
A116622	1.57806	1.29402	0.397152	0.694726	0.664561	-1.34776	-2.13291	-2.11175	OsNAC downregulated_cluster6	0.913495	2.64178	2.53006	2.80648	expressed protein	LOC_Os03g61150.1	'35.2'_'not assigned.unknown'	No_Hits
A129824	2.17229	2.557	0.636219	0.535075	0.350437	-1.2469	-1.9994	-1.43751	OsNAC downregulated_cluster6	1.82185	3.8039	2.63562	1.97259	transposon protein, putative, Mutator sub-class, expressed	LOC_Os06g42710.1	'35.2'_'not assigned.unknown'	transposon mutator sub-class,nucleic acid binding_F, binding_F,
A112886	1.92931	2.39901	0.833252	0.960798	-0.408676	-1.29855	-1.8191	-1.52942	OsNAC downregulated_cluster6	2.33798	3.69756	2.65235	2.49022	expressed protein	LOC_Os03g15920.1	'35.2'_'not assigned.unknown'	No_Hits
A100493	2.42147	2.39219	0.428926	1.10269	-0.139556	-1.65145	-1.68869	-1.60302	OsNAC downregulated_cluster6	2.56103	4.04364	2.11761	2.70572	glycine-rich cell wall structural protein precursor, putative, expressed	LOC_Os01g06310.1	'35.2'_'not assigned.unknown'	No_Hits
A145902	2.02992	1.69904	0.14992	0.375413	-0.39965	-2.43651	-2.42949	-2.2221	OsNAC downregulated_cluster6	2.42957	4.13555	2.57941	2.59751	expressed protein	LOC_Os11g07911.1	'35.2'_'not assigned.unknown'	Os11g0181200 [Oryza sativa Japonica Group],plastid_C,
A129972	1.16371	1.52931	0.494531	-0.74681	0.0304452	-1.22175	-1.55785	-2.15175	OsNAC downregulated_cluster7	1.13326	2.75106	2.05238	1.40493	synthase, putative, expressed	LOC_Os06g44260.1	'10.1.8'_'cell wall.precursor synthesis.GER'	fcl2_orysj ame: full= gdp-l-fucose synthase 2 ame: full=gdp-4-keto-6-deoxy-d-mannose- -epimerase-4-reductase 2,catalytic activity_F, nucleobase-containing compound metabolic process_P, biosynthetic process_P, carbohydrate metabolic process_P, binding_F, metabolic process_P, metabolic process_P,
A125722	1.61771	1.47092	1.18578	0.600042	0.282629	-0.874083	-0.618688	-0.414093	OsNAC downregulated_cluster7	1.33508	2.345	1.80447	1.01413	polygalacturonase, putative, expressed	LOC_Os05g46520.1	'10.6.3'_'cell wall.degradation.pectate lyases and polygalacturonases'	Os05g0542900 [Oryza sativa Japonica Group],cytoplasmic membrane-bounded vesicle_C, hydrolase activity_F, carbohydrate metabolic process_P, carbohydrate metabolic process_P,
A124230	0.352431	0.559253	0.535864	0.998383	-0.564248	-1.36915	-0.918851	-0.694801	OsNAC downregulated_cluster7	0.916679	1.92841	1.45472	1.69318	pectinesterase, putative, expressed	LOC_Os05g29790.1	'10.8.1'_'cell wall.pectin*esterases.PME'	pectin esterase,cellular component organization_P, cytoplasmic membrane-bounded vesicle_C, cell wall_C, hydrolase activity_F, enzyme regulator activity_F, biological_process_P, carbohydrate metabolic process_P, carbohydrate metabolic process_P,
A115115	0.465584	0.859598	0.823337	0.441953	-0.700779	-1.48018	-0.335673	-1.42906	OsNAC downregulated_cluster7	1.16636	2.33978	1.15901	1.87101	aminotransferase, putative, expressed	LOC_Os03g44150.1	'13.2.2.3'_'amino acid metabolism.degradation.glutamate family.arginine'	oat_orysj ame: full=ornithine mitochondrial ame: full=ornithine delta-aminotransferase ame: full=ornithine--oxo-acid aminotransferase flags: precursor,response to stress_P, response to endogenous stimulus_P, response to abiotic stimulus_P, transferase activity_F, biosynthetic process_P, biosynthetic process_P, mitochondrion_C, binding_F, binding_F,
A136284	1.53827	1.20032	0.428418	0.450299	0.05408	-1.35878	-1.23232	-0.593922	OsNAC downregulated_cluster7	1.48419	2.5591	1.66074	1.04422	dehydrogenase, putative, expressed	LOC_Os08g16910.1	'16.2.1.10'_'secondary metabolism.phenylpropanoids.lignin biosynthesis.CAD'	cadh5_orysj ame: full= cinnamyl alcohol dehydrogenase 5 short= 5,biosynthetic process_P, biosynthetic process_P, secondary metabolic process_P, catalytic activity_F, metabolic process_P, binding_F, binding_F,
A142116	0.751422	0.9988	0.901928	0.637471	-0.549896	-1.61918	-1.11722	-0.501468	OsNAC downregulated_cluster7	1.30132	2.61798	2.01915	1.13894	oxidoreductase, aldo/keto reductase family protein, putative, expressed	LOC_Os10g02490.1	'16.8.2'_'secondary metabolism.flavonoids.chalcones'	ac078891_14 nadph-dependent oxidoreductase,metabolic process_P, catalytic activity_F,
A109394	0.605596	0.466068	0.715898	0.725192	-0.0440698	-1.33888	-2.4492	-0.326941	OsNAC downregulated_cluster7	0.649666	1.80495	3.1651	1.05213	ent-kaurene synthase, chloroplast precursor, putative, expressed	LOC_Os02g36210.1	'17.6.1.1'_'hormone metabolism.gibberelin.synthesis-degradation.copalyl diphosphate synthase'	cps2_orysj ame: full=ent-copalyl diphosphate synthase 2 short=ent-cdp synthase 2 short= 2 short= 2ent ame: full=ent-kaurene synthase a ame: full= yc2,catalytic activity_F, response to stress_P, biosynthetic process_P, secondary metabolic process_P, lipid metabolic process_P, binding_F, plastid_C, plastid_C,
A115283	0.959295	0.552416	0.257474	0.371261	-0.311419	-2.01837	-1.34402	-0.83372	OsNAC downregulated_cluster7	1.27071	2.57079	1.60149	1.20498	thaumatin, putative, expressed	LOC_Os03g46070.1	'20.2'_'stress.abiotic'	antifungal zeamatin-like protein,cytoplasmic membrane-bounded vesicle_C,
A121441	0.667006	1.18088	1.4652	1.30417	-0.500603	-1.04605	-0.529975	-0.392001	OsNAC downregulated_cluster7	1.16761	2.22693	1.99517	1.69618	expressed protein	LOC_Os04g54630.1	'20'_'stress'	Os04g0639200 [Oryza sativa Japonica Group],generation of precursor metabolites and energy_P, binding_F, plastid_C, thylakoid_C,
A109802	1.99223	2.02592	0.377258	0.738162	0.316797	-0.769026	-1.77976	-1.04296	OsNAC downregulated_cluster7	1.67544	2.79495	2.15702	1.78112	OsGrx_C2,1 - glutaredoxin subgroup I, expressed	LOC_Os02g40500.1	'21.4'_'redox.glutaredoxins'	grxc4_orysj ame: full=glutaredoxin- chloroplastic ame: full=glutaredoxin-c2 homolog 2 flags: precursor,cellular homeostasis_P, regulation of biological process_P, electron carrier activity_F, catalytic activity_F, metabolic process_P, plastid_C,
A134376	2.2643	2.13011	0.1714	0.26876	0.733037	-1.15421	-0.882583	-0.602316	OsNAC downregulated_cluster7	1.53127	3.28431	1.05398	0.871075	peroxiredoxin, putative, expressed	LOC_Os07g44440.1	'21.5.2'_'redox.peroxiredoxin.PER1'	rehyb_orysj ame: full=1-cys peroxiredoxin b short=1-cys prx b ame: full=thioredoxin peroxidase b,catalytic activity_F, antioxidant activity_F, nucleus_C, metabolic process_P, response to stress_P, response to stress_P, response to stress_P,
A103041	0.812069	0.565178	1.16165	1.25202	-0.0612879	-1.45481	-0.627564	0.129036	OsNAC downregulated_cluster7	0.873357	2.01999	1.78921	1.12299	cytochrome P450, putative, expressed	LOC_Os01g38110.1	'26.10'_'misc.cytochrome P450'	geraniol 10-hydroxylase-like,binding_F, catalytic activity_F, metabolic process_P,
A117644	0.326001	0.0707336	0.435998	0.684336	-0.563994	-2.04142	-1.43654	0.243149	OsNAC downregulated_cluster7	0.889995	2.11216	1.87254	0.441186	cytochrome P450, putative, expressed	LOC_Os04g10160.1	'26.10'_'misc.cytochrome P450'	c99a2_orysj ame: full=cytochrome p450 99a2,response to stress_P, biosynthetic process_P, lipid metabolic process_P, secondary metabolic process_P, catalytic activity_F, binding_F, cell_C, metabolic process_P,
A129546	0.74486	0.607175	0.872069	1.0318	-0.334221	-1.91251	-0.949636	-0.0230573	OsNAC downregulated_cluster7	1.07908	2.51969	1.8217	1.05486	cytochrome P450, putative, expressed	LOC_Os06g39780.1	'26.10'_'misc.cytochrome P450'	c76m7_orysj ame: full=ent-cassadiene c11-alpha-hydroxylase 1 ame: full=cytochrome p450 76m7,binding_F, cell_C, biosynthetic process_P, lipid metabolic process_P, secondary metabolic process_P, metabolic process_P,
A109381	0.828029	0.833663	1.01258	1.40899	-0.413502	-1.69465	-0.814566	0.16284	OsNAC downregulated_cluster7	1.24153	2.52831	1.82715	1.24615	cytochrome P450, putative, expressed	LOC_Os02g36070.1	'26.10'_'misc.cytochrome P450'	cyt-p450 monooxygenase,binding_F, cell_C, biosynthetic process_P, lipid metabolic process_P, secondary metabolic process_P, metabolic process_P,
A109384	0.702935	0.493176	0.824218	0.980651	-0.342275	-2.04061	-1.05194	0.0657889	OsNAC downregulated_cluster7	1.04521	2.53379	1.87616	0.914862	cytochrome P450, putative, expressed	LOC_Os02g36110.1	'26.10'_'misc.cytochrome P450'	cyt-p450 monooxygenase,binding_F, catalytic activity_F, metabolic process_P,
A111869	0.875001	1.46406	1.4233	0.1617	-0.243673	-1.33519	-0.728043	-0.749036	OsNAC downregulated_cluster7	1.11867	2.79925	2.15135	0.910736	cytochrome P450, putative, expressed	LOC_Os03g04680.1	'26.10'_'misc.cytochrome P450'	cytochrome p450 family expressed,binding_F, cytoplasmic membrane-bounded vesicle_C, catalytic activity_F, metabolic process_P,
A136473	1.95742	1.86357	1.09503	-0.859763	0.309437	-0.891811	-0.883684	-1.42689	OsNAC downregulated_cluster7	1.64799	2.75538	1.97871	0.567122	O-methyltransferase, putative, expressed	LOC_Os08g19420.1	'26.6'_'misc.O-methyl transferases'	catechol o-methyltransferase,transferase activity_F, protein binding_F, metabolic process_P,
A137644	0.442201	0.398638	1.14798	0.605843	-0.540332	-2.03487	-0.0982052	-0.522814	OsNAC downregulated_cluster7	0.982534	2.43351	1.24618	1.12866	MYB family transcription factor, putative, expressed	LOC_Os08g33150.1	'27.3.25'_'RNA.regulation of transcription.MYB domain transcription factor family'	myb51 protein,nucleus_C, DNA binding_F, chromatin binding_F, chromosome_C,
A111886	1.24517	1.48131	0.413465	0.537092	0.0872183	-1.2982	-1.42546	-0.763483	OsNAC downregulated_cluster7	1.15796	2.77951	1.83893	1.30058	MYB family transcription factor, putative, expressed	LOC_Os03g04900.1	'27.3.25'_'RNA.regulation of transcription.MYB domain transcription factor family'	myb-like dna-binding domain containing protein,nucleus_C, DNA binding_F, chromatin binding_F, chromosome_C,
A121425	0.597668	0.30062	0.344246	0.676613	-0.764908	-2.35907	-0.324739	-0.58375	OsNAC downregulated_cluster7	1.36258	2.65969	0.668985	1.26036	transcription factor, putative, expressed	LOC_Os04g54474.1	'27.3.35'_'RNA.regulation of transcription.bZIP transcription factor family'	unnamed protein product [Oryza sativa Japonica Group],sequence-specific DNA binding transcription factor activity_F, DNA binding_F, DNA binding_F, regulation of biological process_P, nucleoplasm_C, protein complex_C,
A125879	1.88689	1.48541	1.85893	1.27609	0.434247	-0.980767	-0.689929	-0.608205	OsNAC downregulated_cluster7	1.45264	2.46618	2.54886	1.8843	transcription factor HBP-1b, putative, expressed	LOC_Os05g48650.1	'27.3.35'_'RNA.regulation of transcription.bZIP transcription factor family'	Os05g0560200 [Oryza sativa Japonica Group],biological_process_P, DNA binding_F, nucleus_C, mitochondrion_C,
A113945	0.839847	0.72031	0.370301	0.0647724	-0.28336	-1.69369	-0.316614	-1.47646	OsNAC downregulated_cluster7	1.12321	2.414	0.686915	1.54124	ring-H2 zinc finger protein, putative, expressed	LOC_Os03g28080.1	'29.5.11.4.2'_'protein.degradation.ubiquitin.E3.RING'	ring-h2 zinc finger protein,cytoplasmic membrane-bounded vesicle_C, binding_F, protein binding_F,
A119607	1.43002	1.37343	0.570343	0.280985	0.195067	-1.19769	-1.70185	-1.0715	OsNAC downregulated_cluster7	1.23496	2.57111	2.27219	1.35248	OsFBX132 - F-box domain containing protein, expressed	LOC_Os04g33820.1	'29.5.11.4.3.2'_'protein.degradation.ubiquitin.E3.SCF.FBOX'	OJ991214_12.2 [Oryza sativa Japonica Group],protein binding_F,
A111143	0.950104	0.375412	0.455501	0.54256	0.0366252	-1.58561	-0.865058	-0.884896	OsNAC downregulated_cluster7	0.913479	1.96103	1.32056	1.42746	trehalose-6-phosphate synthase, putative, expressed	LOC_Os02g54820.1	'3.2.3'_'minor CHO metabolism.trehalose.potential TPS/TPP'	-trehalose-phosphate synthase,catalytic activity_F, plastid_C, biosynthetic process_P, carbohydrate metabolic process_P,
A118739	0.514729	0.909772	1.04269	0.828731	-0.599223	-1.30869	-0.899102	-1.08285	OsNAC downregulated_cluster7	1.11395	2.21846	1.94179	1.91158	AGC_PVPK_like_kin82y,10 - ACG kinases include homologs to PKA, PKG and PKC, expressed	LOC_Os04g23890.1	'30.11'_'signalling.light'	phot2_orysj ame: full=phototropin-2 ame: full=non-phototropic hypocotyl protein 1b short= 1b,signal transduction_P, cellular protein modification process_P, response to abiotic stimulus_P, protein kinase activity_F, cytoskeleton_C, protein complex_C, protein complex_C, regulation of biological process_P, nucleotide binding_F, biological_process_P, receptor activity_F, structural molecule activity…
A127784	1.286	1.72842	0.351044	0.39995	0.163825	-1.00732	-1.242	-1.13325	OsNAC downregulated_cluster7	1.12217	2.73573	1.59304	1.5332	protein kinase domain containing protein, expressed	LOC_Os06g18000.1	'30.2.11'_'signalling.receptor kinases.leucine rich repeat XI'	brassinosteroid insensitive 1,cellular protein modification process_P, regulation of biological process_P, cell death_P, protein kinase activity_F, signal transduction_P, cytoplasmic membrane-bounded vesicle_C, nucleotide binding_F, response to stress_P, reproduction_P, multicellular organismal development_P, plasma membrane_C, plasma membrane_C, plasma membrane_C, plasma membrane_C,
A133568	0.593107	0.379942	0.151201	0.711889	-0.60406	-2.08214	-1.12765	-0.65661	OsNAC downregulated_cluster7	1.19717	2.46208	1.27885	1.3685	TKL_IRAK_DUF26-lc,3 - DUF26 kinases have homology to DUF26 containing loci, expressed	LOC_Os07g35690.1	'30.2.17'_'signalling.receptor kinases.DUF 26'	serine threonine kinase protein,cytoplasmic membrane-bounded vesicle_C, cellular protein modification process_P, nucleotide binding_F, protein kinase activity_F, protein kinase activity_F, protein kinase activity_F,
A106780	0.670598	1.00313	0.397327	0.712476	-0.62615	-1.56122	-1.37794	-0.866791	OsNAC downregulated_cluster7	1.29675	2.56436	1.77526	1.57927	protein kinase domain containing protein, expressed	LOC_Os02g05730.1	'30.2.99'_'signalling.receptor kinases.misc'	light repressible receptor protein kinase,cytoplasmic membrane-bounded vesicle_C, cellular protein modification process_P, nucleotide binding_F, protein kinase activity_F, protein binding_F, protein binding_F, protein binding_F,
A111003	0.628869	0.738087	1.10182	0.357944	-0.383199	-1.31272	-0.174727	-0.762312	OsNAC downregulated_cluster7	1.01207	2.0508	1.27654	1.12026	universal stress protein domain containing protein, putative, expressed	LOC_Os02g53320.1	'33.99'_'development.unspecified'	universal stress protein early nodulin enod18-like,cytoplasm_C, response to stress_P, plasma membrane_C, response to biotic stimulus_P,
A142388	1.04266	1.64332	0.426844	0.277411	-0.104265	-1.20685	-0.563295	-0.886951	OsNAC downregulated_cluster7	1.14693	2.85017	0.990139	1.16436	transmembrane amino acid transporter protein, putative, expressed	LOC_Os10g05690.1	'34.99'_'transport.misc'	lax3_orysj ame: full=auxin transporter-like protein 3,plasma membrane_C, transport_P, cell_C, response to endogenous stimulus_P, signal transduction_P, transporter activity_F,
A131311	0.521712	0.791222	0.244483	0.579867	-0.757647	-1.61273	-0.768535	-1.2634	OsNAC downregulated_cluster7	1.27936	2.40395	1.01302	1.84327	expressed protein	LOC_Os07g08220.1	'35.1.2'_'not assigned.no ontology.agenet domain-containing protein'	No_Hits
A101788	0.216961	1.36401	2.18022	1.49201	-0.269672	-0.795627	-0.142424	-0.235212	OsNAC downregulated_cluster7	0.486633	2.15964	2.32264	1.72722	esterase/lipase/thioesterase family protein, putative, expressed	LOC_Os01g21520.1	'35.1'_'not assigned.no ontology'	No_Hits
A134677	1.09053	1.06064	-0.0717541	0.13688	-0.0262383	-1.5267	-1.57643	-0.818352	OsNAC downregulated_cluster7	1.11677	2.58734	1.50468	0.955232	hypoxia-responsive family protein, putative, expressed	LOC_Os07g47670.1	'35.1'_'not assigned.no ontology'	hypothetical protein OsI_27302 [Oryza sativa Indica Group],cell_C,
A113835	0.919229	0.997499	0.20716	0.130738	-0.167874	-1.22544	-0.978874	-1.32978	OsNAC downregulated_cluster7	1.0871	2.22294	1.18603	1.46052	WD-40 repeat family protein, putative, expressed	LOC_Os03g26870.1	'35.1'_'not assigned.no ontology'	wd-40 repeat family expressed,protein binding_F,
A117598	0.889945	0.87888	0.838614	0.659967	-0.179833	-1.3379	-0.998347	-1.08633	OsNAC downregulated_cluster7	1.06978	2.21678	1.83696	1.74629	expressed protein	LOC_Os04g09570.1	'35.2'_'not assigned.unknown'	No_Hits
A100033	0.893271	1.14993	0.269342	0.479142	0.0785664	-1.09936	-0.666668	-1.46937	OsNAC downregulated_cluster7	0.814704	2.24929	0.93601	1.94851	light-induced protein 1-like, putative, expressed	LOC_Os01g01340.1	'35.2'_'not assigned.unknown'	lirp1_orysj ame: full=light-regulated protein flags: precursor,ion transport_P, cellular homeostasis_P, plastid_C,
A143330	0.561662	1.15799	0.717442	0.0787067	0.312002	-1.12805	-0.934897	-0.899698	OsNAC downregulated_cluster7	0.24966	2.28603	1.65234	0.978405	retrotransposon protein, putative, unclassified, expressed	LOC_Os10g20220.1	'35.2'_'not assigned.unknown'	No_Hits
A130442	0.931389	0.663555	0.245768	-0.152068	0.0438903	-1.64236	-1.64918	-1.18974	OsNAC downregulated_cluster7	0.887498	2.30592	1.89494	1.03767	LTPL154 - Protease inhibitor/seed storage/LTP family protein precursor, expressed	LOC_Os06g49190.1	'35.2'_'not assigned.unknown'	nonspecific lipid transfer protein,cytoplasmic membrane-bounded vesicle_C,
A125191	0.932231	0.767206	0.948887	0.623767	-0.360148	-1.58235	-0.595333	-0.333552	OsNAC downregulated_cluster7	1.29238	2.34955	1.54422	0.957319	harpin-induced protein 1 domain containing protein, expressed	LOC_Os05g40400.1	'35.2'_'not assigned.unknown'	No_Hits
A110068	1.54273	1.22569	0.344807	0.228106	0.599559	-1.25108	-1.1871	-1.26367	OsNAC downregulated_cluster7	0.943166	2.47676	1.53191	1.49178	DUF630/DUF632 domains containing protein, putative, expressed	LOC_Os02g43770.1	'35.2'_'not assigned.unknown'	putative protein [Oryza sativa],mitochondrion_C,
A148887	0.732436	0.880039	0.413822	0.429262	-0.564452	-1.61699	-0.866813	-0.87656	OsNAC downregulated_cluster7	1.29689	2.49703	1.28064	1.30582	expressed protein	LOC_Os11g44800.1	'35.2'_'not assigned.unknown'	No_Hits
A134479	1.09176	1.473	0.179072	0.00744788	-0.473568	-1.10414	-0.985838	-1.24982	OsNAC downregulated_cluster7	1.56533	2.57714	1.16491	1.25726	retrotransposon protein, putative, unclassified	LOC_Os07g45600.1	'35.2'_'not assigned.unknown'	AC021892_17Hypothetical protein with similarity to putative retroelement [Oryza sativa Japonica Group],mitochondrion_C,
A107293	1.44779	1.41241	0.411288	0.366795	0.170659	-1.18957	-1.27138	-0.556177	OsNAC downregulated_cluster7	1.27713	2.60198	1.68267	0.922972	expressed protein	LOC_Os02g11870.1	'35.2'_'not assigned.unknown'	No_Hits
A133042	1.55257	1.61575	0.44907	0.376794	0.200805	-1.00553	-1.04018	-0.634214	OsNAC downregulated_cluster7	1.35177	2.62128	1.48925	1.01101	retrotransposon protein, putative, Ty3-gypsy subclass	LOC_Os07g29870.1	'35.2'_'not assigned.unknown'	retrotransposon ty1-copia sub-class,nucleic acid binding_F, DNA metabolic process_P,
A110349	0.444228	1.29943	0.341317	0.00433	0.0703208	-1.3441	-2.07965	-1.28622	OsNAC downregulated_cluster7	0.373907	2.64353	2.42097	1.29055	expressed protein	LOC_Os02g46620.1	'35.2'_'not assigned.unknown'	No_Hits
A127096	0.743873	1.82659	0.998746	0.512909	-0.0181769	-0.956127	-0.678037	-0.338066	OsNAC downregulated_cluster7	0.76205	2.78272	1.67678	0.850975	expressed protein	LOC_Os06g10530.1	'35.2'_'not assigned.unknown'	No_Hits
A103342	0.678207	1.54969	1.04636	0.532417	-0.138687	-1.25988	-0.36828	-1.15741	OsNAC downregulated_cluster7	0.816894	2.80956	1.41464	1.68983	OsFBL2 - F-box domain and LRR containing protein, expressed	LOC_Os01g41530.1	'35.2'_'not assigned.unknown'	Os01g0598400 [Oryza sativa Japonica Group],protein binding_F,
A139606	0.330716	0.389874	0.336501	0.202722	-0.643255	-1.85837	-0.362152	-1.90191	OsNAC downregulated_cluster7	0.973972	2.24824	0.698654	2.10463	DUF565 domain containing protein, putative, expressed	LOC_Os09g11520.1	'35.2'_'not assigned.unknown'	antigen receptor-like protein,mitochondrion_C, cell_C,
A117327	1.20166	1.29023	-0.0123558	0.340377	0.224915	-1.39451	-0.842023	-1.41668	OsNAC downregulated_cluster7	0.976749	2.68474	0.829667	1.75706	transposon protein, putative, CACTA, En/Spm sub-class, expressed	LOC_Os04g05860.1	'35.2'_'not assigned.unknown'	OSJNBa0011E07.5 [Oryza sativa Japonica Group],cell_C,
A132496	0.545913	0.243479	0.857455	0.714308	-0.608974	-2.35521	-0.909418	-0.717597	OsNAC downregulated_cluster7	1.15489	2.59869	1.76687	1.43191	expressed protein	LOC_Os07g23390.1	'35.2'_'not assigned.unknown'	No_Hits
A144363	1.57169	0.906846	0.364679	0.735807	0.556568	-1.55554	-0.778301	-0.697935	OsNAC downregulated_cluster7	1.01512	2.46239	1.14298	1.43374	expressed protein	LOC_Os10g33190.1	'35.2'_'not assigned.unknown'	No_Hits
A115992	1.28503	0.789163	0.272077	0.635775	0.126376	-1.61486	-1.28892	-0.885046	OsNAC downregulated_cluster7	1.15865	2.40402	1.561	1.52082	universal stress protein domain containing protein, putative, expressed	LOC_Os03g53900.1	'35.2'_'not assigned.unknown'	stress-related protein,response to stress_P,
A110691	1.39031	1.08225	0.128808	0.390719	0.193935	-1.36388	-0.699213	-1.04064	OsNAC downregulated_cluster7	1.19637	2.44612	0.828021	1.43136	expressed protein	LOC_Os02g50110.1	'35.2'_'not assigned.unknown'	No_Hits
A127433	1.5262	0.917531	0.457868	-0.0901949	0.127289	-1.54575	-1.66807	-1.14246	OsNAC downregulated_cluster7	1.39891	2.46328	2.12593	1.05227	DUF581 domain containing protein, expressed	LOC_Os06g14070.1	'35.2'_'not assigned.unknown'	No_Hits
A115656	0.927746	0.482146	0.747432	0.469783	-0.520144	-2.01258	-0.253334	-1.17878	OsNAC downregulated_cluster7	1.44789	2.49473	1.00077	1.64856	transcription regulator, putative, expressed	LOC_Os03g50110.1	'35.2'_'not assigned.unknown'	Protein of unknown function, DUF573, putative [Oryza sativa Japonica Group],plastid_C,
A138065	0.261924	0.312978	0.536011	0.637535	-0.604417	-1.79443	-0.497723	-1.77593	OsNAC downregulated_cluster7	0.866341	2.1074	1.03373	2.41347	expressed protein	LOC_Os08g37650.1	'35.2'_'not assigned.unknown'	No_Hits
A152520	1.24231	0.624619	0.0865184	0.259466	-0.137985	-2.00763	-1.76962	-0.985878	OsNAC downregulated_cluster7	1.38029	2.63224	1.85614	1.24534	expressed protein	LOC_Os12g40330.1	'35.2'_'not assigned.unknown'	No_Hits
A134895	0.707081	0.699936	0.706755	0.354445	0.00256316	-1.43008	-1.15831	-0.618525	OsNAC downregulated_cluster7	0.704517	2.13001	1.86506	0.97297	expressed protein	LOC_Os08g01400.1	'35.2'_'not assigned.unknown'	Os08g0104800 [Oryza sativa Japonica Group],mitochondrion_C,
A120510	0.673759	0.804818	0.819661	0.0746532	0.0354959	-0.884936	-1.34199	-0.407252	OsNAC downregulated_cluster7	0.638263	1.68975	2.16165	0.481905	retrotransposon protein, putative, unclassified, expressed	LOC_Os04g44490.1	'35.2'_'not assigned.unknown'	OSJNBa0038O10.16 [Oryza sativa Japonica Group],binding_F, nucleic acid binding_F,
A148327	0.26155	0.743718	1.11176	-0.0444547	0.0634457	-1.02454	-1.24247	-0.872654	OsNAC downregulated_cluster7	0.198104	1.76826	2.35423	0.8282	retrotransposon protein, putative, unclassified, expressed	LOC_Os11g38530.1	'35.2'_'not assigned.unknown'	retrotransposon unclassified,cytoplasmic membrane-bounded vesicle_C,
A144345	1.23077	0.689258	0.597444	0.357407	-0.250881	-1.84151	-1.28269	-1.37248	OsNAC downregulated_cluster7	1.48165	2.53077	1.88014	1.72988	expressed protein	LOC_Os10g32940.1	'35.2'_'not assigned.unknown'	Os10g0467000 [Oryza sativa Japonica Group],mitochondrion_C,
A109143	1.04249	0.875956	2.80424	0.181255	-1.10163	-2.3938	0.314735	-0.631833	OsNAC downregulated_cluster7	2.14412	3.26975	2.48951	0.813087	pectinesterase inhibitor domain containing protein, putative, expressed	LOC_Os02g33380.1	'35.2'_'not assigned.unknown'	invertase inhibitor,hydrolase activity_F, cytoplasmic membrane-bounded vesicle_C, biological_process_P, enzyme regulator activity_F, carbohydrate metabolic process_P, carbohydrate metabolic process_P,
A129351	1.10448	1.04847	0.208835	0.477181	-0.0707972	-1.1709	-1.22655	-1.70353	OsNAC downregulated_cluster7	1.17528	2.21937	1.43539	2.18071	expressed protein	LOC_Os06g37680.1	'35.2'_'not assigned.unknown'	No_Hits
A103957	0.716597	1.03571	0.845748	0.471513	-0.443188	-1.13015	-0.647199	-1.84814	OsNAC downregulated_cluster7	1.15978	2.16586	1.49295	2.31965	hypothetical protein	LOC_Os01g48840.1	'35.2'_'not assigned.unknown'	No_Hits
A120248	0.740398	1.05036	1.19152	0.376223	-0.617529	-1.47724	-0.977553	-1.57686	OsNAC downregulated_cluster7	1.35793	2.5276	2.16907	1.95308	HEV2 - Hevein family protein precursor, expressed	LOC_Os04g41640.1	'35.2'_'not assigned.unknown'	chi4_orysj ame: full=chitinase 4 ame: full= hia2b ame: full=pathogenesis related -3 chitinase 4 flags: precursor,hydrolase activity_F, carbohydrate metabolic process_P, catabolic process_P, response to stress_P, cytoplasmic membrane-bounded vesicle_C, response to biotic stimulus_P, carbohydrate binding_F, carbohydrate binding_F,
A111788	1.7294	1.28401	0.669722	0.515907	0.141096	-1.57179	-0.84563	-0.654401	OsNAC downregulated_cluster7	1.5883	2.8558	1.51535	1.17031	DEF8 - Defensin and Defensin-like DEFL family, expressed	LOC_Os03g03810.1	'35.2'_'not assigned.unknown'	proteinase inhibitor,cytoplasmic membrane-bounded vesicle_C, response to stress_P,
A112359	0.994794	0.817689	1.03078	0.788749	-0.364011	-1.56431	-1.48245	-0.988378	OsNAC downregulated_cluster7	1.3588	2.382	2.51323	1.77713	expressed protein	LOC_Os03g10320.1	'35.2'_'not assigned.unknown'	No_Hits
A151488	0.591379	0.910848	0.639665	0.132606	-0.157189	-1.53877	-2.3579	-1.47395	OsNAC downregulated_cluster7	0.748568	2.44962	2.99757	1.60656	expressed protein	LOC_Os12g28910.1	'35.2'_'not assigned.unknown'	No_Hits
A134236	1.2421	1.30844	0.759759	0.704552	-0.313296	-1.48597	-1.00283	-1.00736	OsNAC downregulated_cluster7	1.5554	2.79441	1.76259	1.71191	cytochrome c oxidase subunit, putative, expressed	LOC_Os07g42910.1	'9.7'_'mitochondrial electron transport / ATP synthesis.cytochrome c oxidase'	cytochrome c oxidase subunit 6b-1,catalytic activity_F, transporter activity_F, mitochondrion_C, generation of precursor metabolites and energy_P, ion transport_P, intracellular_C, protein complex_C, protein complex_C,
A137955	1.9426	1.46886	0.261663	0.561506	-1.45565	-3.4797	-2.10609	-2.90769	OsNAC downregulated_cluster8	3.39825	4.94856	2.36775	3.46919	HVA22, putative, expressed	LOC_Os08g36440.1	'17.1.3'_'hormone metabolism.abscisic acid.induced-regulated-responsive-activated'	hypothetical protein OsJ_27620 [Oryza sativa Japonica Group],cell_C,
A129309	0.0482934	0.274067	2.34687	2.76755	-1.92306	-4.20616	-0.558098	-0.169282	OsNAC downregulated_cluster8	1.97135	4.48023	2.90497	2.93684	cytochrome P450, putative, expressed	LOC_Os06g37224.1	'17.6.1.3'_'hormone metabolism.gibberelin.synthesis-degradation.ent-kaurene oxidase'	ent-kaurene oxidase,binding_F, catalytic activity_F, metabolic process_P,
A133463	1.84455	2.25383	0.25516	0.713133	-0.604415	-2.13165	-2.48078	-2.08396	OsNAC downregulated_cluster8	2.44896	4.38548	2.73594	2.79709	FAD dependent oxidoreductase domain containing protein, expressed	LOC_Os07g34570.1	'18.2'_'Co-factor and vitamine metabolism.thiamine'	thiamine biosynthetic enzyme,biosynthetic process_P, binding_F, response to stress_P, plastid_C, cytosol_C,
A100551	1.11532	1.4604	0.272215	0.787543	-1.31922	-2.8495	-3.2516	-3.81237	OsNAC downregulated_cluster8	2.43453	4.3099	3.52382	4.59992	resistance protein SlVe1 precursor, putative, expressed	LOC_Os01g06920.1	'20.1.7'_'stress.biotic.PR-proteins'	verticillium wilt disease resistance protein,protein binding_F,
A100310	2.18475	2.02816	2.62098	1.19512	0.019137	-1.67598	-1.60812	-1.9085	OsNAC downregulated_cluster8	2.16562	3.70414	4.22909	3.10362	hsp20/alpha crystallin family protein, putative, expressed	LOC_Os01g04340.1	'20.2.1'_'stress.abiotic.heat'	hs166_orysj ame: full= kda heat shock protein short=,response to stress_P, response to abiotic stimulus_P, cytoplasm_C,
A112510	1.21596	1.28664	1.09556	0.705998	-1.70995	-2.75886	-1.12822	-1.89904	OsNAC downregulated_cluster8	2.92591	4.0455	2.22378	2.60504	DnaK family protein, putative, expressed	LOC_Os03g11910.1	'20.2.1'_'stress.abiotic.heat'	dnak expressed,cytoplasm_C, protein metabolic process_P, response to abiotic stimulus_P, response to stress_P, nucleotide binding_F,
A111081	1.85056	1.30681	1.6474	0.468589	-1.43893	-3.46356	-1.63834	-2.10009	OsNAC downregulated_cluster8	3.28948	4.77037	3.28574	2.56868	hsp20/alpha crystallin family protein, putative, expressed	LOC_Os02g54140.1	'20.2.1'_'stress.abiotic.heat'	hs186_orysj ame: full= kda class iii heat shock protein ame: full= kda heat shock protein short=,protein metabolic process_P, response to abiotic stimulus_P, cytoplasm_C, response to stress_P,
A115534	2.62935	1.68725	0.722913	0.821699	-0.731599	-3.1558	-2.63702	-2.10146	OsNAC downregulated_cluster8	3.36095	4.84305	3.35993	2.92316	Cupin domain containing protein, expressed	LOC_Os03g48750.1	'20.2.99'_'stress.abiotic.unspecified'	oxalate oxidase,cytoplasmic membrane-bounded vesicle_C, extracellular region_C, nutrient reservoir activity_F, binding_F,
A141043	1.89075	2.63317	1.54502	1.07891	-0.53915	-1.15234	-1.38109	-1.91886	OsNAC downregulated_cluster8	2.4299	3.78552	2.92612	2.99776	cytochrome P450, putative, expressed	LOC_Os09g28390.1	'26.10'_'misc.cytochrome P450'	abah3_orysj ame: full=abscisic acid 8 -hydroxylase 3 short=aba 8 -hydroxylase 3 ame: full=cytochrome p450 707a7 ame: full= 8ox3,metabolic process_P, catalytic activity_F, cell_C, catabolic process_P, lipid metabolic process_P, secondary metabolic process_P, cytoplasmic membrane-bounded vesicle_C, binding_F, binding_F,
A123176	0.617634	0.355664	1.84208	1.85768	-1.71494	-4.27141	-0.504135	-2.17014	OsNAC downregulated_cluster8	2.33257	4.62707	2.34622	4.02782	aminotransferase domain containing protein, putative, expressed	LOC_Os05g15530.1	'26.26.1'_'misc.aminotransferases.aminotransferase class IV family protein'	Os05g0244700 [Oryza sativa Japonica Group],transferase activity_F, metabolic process_P, metabolic process_P,
A113748	1.36309	1.13955	0.696562	0.538367	-1.09292	-3.46345	-2.57511	-3.33101	OsNAC downregulated_cluster8	2.45601	4.603	3.27167	3.86938	glycosyl hydrolases family 17 protein, expressed	LOC_Os03g25790.1	'26.4.1'_'misc.beta 1,3 glucan hydrolases.glucan endo-1,3-beta-glucosidase'	glycosyl hydrolases family 17 expressed,carbohydrate metabolic process_P, hydrolase activity_F, hydrolase activity_F,
A104037	1.24612	1.19329	0.78813	1.24444	-1.77954	-2.96379	-2.67784	-3.38554	OsNAC downregulated_cluster8	3.02566	4.15708	3.46597	4.62998	glutathione S-transferase, putative, expressed	LOC_Os01g49720.1	'26.9'_'misc.glutathione S transferases'	Os01g0692100 [Oryza sativa Japonica Group],mitochondrion_C, protein binding_F,
A102238	2.13494	2.12618	1.80896	0.718907	-1.08992	-2.90587	-1.7774	-2.19412	OsNAC downregulated_cluster8	3.22486	5.03205	3.58636	2.91303	glutathione S-transferase, putative, expressed	LOC_Os01g27360.1	'26.9'_'misc.glutathione S transferases'	glutathione transferase,transferase activity_F, protein binding_F, protein binding_F, protein binding_F,
A141650	3.64353	3.2854	0.936412	1.08686	0.181288	-1.23548	-1.66854	-0.430373	OsNAC downregulated_cluster8	3.46224	4.52088	2.60496	1.51724	ribonuclease T2 family domain containing protein, expressed	LOC_Os09g36680.1	'27.1.19'_'RNA.processing.ribonucleases'	drought-induced s-like ribonuclease,cytoplasmic membrane-bounded vesicle_C, RNA binding_F, nuclease activity_F, nuclease activity_F,
A130354	2.04992	2.18842	0.733047	0.99567	-0.980407	-3.13076	-2.85643	-3.00609	OsNAC downregulated_cluster8	3.03033	5.31918	3.58948	4.00176	DEAD-box ATP-dependent RNA helicase, putative, expressed	LOC_Os06g48210.1	'27.1.2'_'RNA.processing.RNA helicase'	rh35b_orysj ame: full=dead-box atp-dependent rna helicase 35b,hydrolase activity_F, RNA binding_F, nucleotide binding_F, binding_F,
A109422	1.81666	1.29202	0.982203	0.734302	-1.74447	-3.27939	-3.2605	-2.88515	OsNAC downregulated_cluster8	3.56113	4.57141	4.2427	3.61945	ethylene-insensitive 3, putative, expressed	LOC_Os02g36510.1	'27.3.19'_'RNA.regulation of transcription.EIN3-like(EIL) transcription factor family'	hypothetical protein OsI_07768 [Oryza sativa Indica Group],sequence-specific DNA binding transcription factor activity_F, nucleus_C, nucleus_C, regulation of biological process_P, nucleoplasm_C, protein complex_C,
A109071	1.98469	2.04499	0.532523	0.841944	-0.879156	-2.07501	-2.28841	-2.22737	OsNAC downregulated_cluster8	2.86384	4.12	2.82093	3.06932	HSF-type DNA-binding domain containing protein, expressed	LOC_Os02g32590.1	'27.3.23'_'RNA.regulation of transcription.HSF,Heat-shock transcription factor family'	heat stress transcription factor,protein binding_F, regulation of biological process_P, response to stress_P, response to abiotic stimulus_P, DNA binding_F, biological_process_P, sequence-specific DNA binding transcription factor activity_F, cytoplasm_C, nucleus_C, nucleoplasm_C, protein complex_C,
A110678	0.927869	1.12206	1.18301	0.562082	-1.70748	-2.5423	-1.72398	-3.38545	OsNAC downregulated_cluster8	2.63535	3.66436	2.90699	3.94753	MYB family transcription factor, putative, expressed	LOC_Os02g49986.1	'27.3.25'_'RNA.regulation of transcription.MYB domain transcription factor family'	myb51 protein,nucleus_C, DNA binding_F, chromatin binding_F, chromosome_C,
A127486	1.68008	1.43355	0.587531	0.475457	-1.53833	-2.84702	-1.75426	-2.09037	OsNAC downregulated_cluster8	3.21841	4.28057	2.34179	2.56583	ODORANT1, putative, expressed	LOC_Os06g14670.1	'27.3.25'_'RNA.regulation of transcription.MYB domain transcription factor family'	myb factor,nucleus_C, DNA binding_F, chromatin binding_F, chromosome_C,
A120370	1.97185	1.51275	0.230319	0.724599	-1.05896	-2.8694	-2.23638	-2.67933	OsNAC downregulated_cluster8	3.03081	4.38215	2.4667	3.40393	MYB family transcription factor, putative, expressed	LOC_Os04g42950.1	'27.3.25'_'RNA.regulation of transcription.MYB domain transcription factor family'	OSIGBa0101P20.9 [Oryza sativa Indica Group],nucleus_C, DNA binding_F, chromatin binding_F, chromosome_C,
A130054	0.972649	0.740658	0.243072	0.333809	-1.57884	-3.55388	-1.81956	-2.64916	OsNAC downregulated_cluster8	2.55149	4.29454	2.06264	2.98297	FAD binding domain of DNA photolyase domain containing protein, expressed	LOC_Os06g45100.1	'28.2'_'DNA.repair'	cryptochrome dash,DNA binding_F, catalytic activity_F, cellular protein modification process_P, plastid_C, mitochondrion_C, response to stress_P, DNA metabolic process_P,
A152195	1.95431	1.90702	0.977256	0.501311	-0.456202	-2.1711	-2.30136	-2.08292	OsNAC downregulated_cluster8	2.41051	4.07812	3.27861	2.58423	uncharacterized glycosyltransferase, putative, expressed	LOC_Os12g36870.1	'3.2'_'minor CHO metabolism.trehalose'	seed imbibition expressed,mitochondrion_C,
A107759	1.73965	1.58357	0.556508	0.444561	-1.50918	-3.00357	-3.05099	-2.85505	OsNAC downregulated_cluster8	3.24883	4.58714	3.60749	3.29961	inactive receptor kinase At2g26730 precursor, putative, expressed	LOC_Os02g16790.1	'30.2.3'_'signalling.receptor kinases.leucine rich repeat III'	receptor protein kinase-like,cytoplasmic membrane-bounded vesicle_C, protein kinase activity_F, cellular protein modification process_P, nucleotide binding_F, cell_C, cell_C, cell_C, cell_C,
A121167	2.21435	2.07216	0.35892	0.928269	0.0586166	-2.26275	-2.66539	-2.96691	OsNAC downregulated_cluster8	2.15573	4.33491	3.02431	3.89518	DNA repair ATPase-related, putative, expressed	LOC_Os04g51796.1	'31.1.1.3'_'cell.organisation.cytoskeleton.Myosin'	hypothetical protein OsJ_16084 [Oryza sativa Japonica Group],cytoplasmic membrane-bounded vesicle_C,
A120394	1.17747	1.26977	0.830058	0.817869	-0.614024	-2.45925	-2.60005	-2.7376	OsNAC downregulated_cluster8	1.79149	3.72903	3.43011	3.55547	caleosin related protein, putative, expressed	LOC_Os04g43200.1	'33.99'_'development.unspecified'	pxg_orysj ame: full=peroxygenase,binding_F, endoplasmic reticulum_C, organelle_C, cell_C, metabolic process_P, lipid particle_C,
A109995	3.53208	2.88767	0.35349	0.634656	-0.251546	-2.57995	-2.65037	-2.52651	OsNAC downregulated_cluster8	3.78363	5.46761	3.00386	3.16116	integral membrane protein, putative, expressed	LOC_Os02g43030.1	'33.99'_'development.unspecified'	vith1_orysj ame: full=vacuolar iron transporter homolog 1 ame: full=protein nodulin-like 1,biological_process_P, vacuole_C, ion transport_P, cell_C,
A120391	2.93411	2.54733	0.599198	0.918479	0.285244	-1.25136	-2.04438	-2.29999	OsNAC downregulated_cluster8	2.64886	3.79869	2.64358	3.21847	caleosin related protein, putative, expressed	LOC_Os04g43170.1	'33.99'_'development.unspecified'	No_Hits
A140285	0.852549	0.69849	1.33522	1.17008	-1.81837	-3.26273	-2.30488	-2.15985	OsNAC downregulated_cluster8	2.67092	3.96122	3.6401	3.32993	isochorismate synthase 1, chloroplast precursor, putative, expressed	LOC_Os09g19734.1	'34.20'_'transport.porins'	voltage-dependent anion channel,transporter activity_F, ion channel activity_F, transport_P, regulation of biological process_P, ion transport_P, mitochondrion_C, cell_C, protein complex_C,
A124404	2.07594	1.66071	0.371302	0.593174	-0.740644	-2.29151	-2.54487	-2.66631	OsNAC downregulated_cluster8	2.81658	3.95222	2.91617	3.25948	AWPM-19-like membrane family protein, putative, expressed	LOC_Os05g31670.1	'34.99'_'transport.misc'	plasma membrane associated protein,cytoplasmic membrane-bounded vesicle_C, cell_C,
A110264	1.64827	1.83117	0.190645	0.722833	-1.12228	-2.56805	-1.86467	-2.95474	OsNAC downregulated_cluster8	2.77055	4.39922	2.05532	3.67758	uncharacterized mscS family protein, putative, expressed	LOC_Os02g45690.1	'35.1'_'not assigned.no ontology'	mechanosensitive ion channel domain-containing,cell_C, mitochondrion_C, transport_P,
A115946	1.89557	1.6489	1.92725	0.949809	-1.38836	-3.29599	-1.0474	-2.35565	OsNAC downregulated_cluster8	3.28393	4.94489	2.97465	3.30546	transmembrane BAX inhibitor motif-containing protein, putative, expressed	LOC_Os03g53400.1	'35.1'_'not assigned.no ontology'	Os03g0745600 [Oryza sativa Japonica Group],mitochondrion_C, cell_C,
A113212	1.13667	1.11587	0.27344	0.790938	-1.74509	-2.88737	-1.91634	-3.05488	OsNAC downregulated_cluster8	2.88175	4.00324	2.18978	3.84582	TENA/THI-4 family protein, putative, expressed	LOC_Os03g19390.1	'35.1'_'not assigned.no ontology'	No_Hits
A103800	1.25746	1.42344	0.273125	0.905592	-2.10906	-3.14896	-2.83727	-2.67917	OsNAC downregulated_cluster8	3.36653	4.5724	3.1104	3.58477	phosphoglycerate mutase, putative, expressed	LOC_Os01g47190.1	'35.1'_'not assigned.no ontology'	hypothetical protein OsJ_02899 [Oryza sativa Japonica Group],anatomical structure morphogenesis_P, multicellular organismal development_P, cell differentiation_P, plastid_C, nucleobase-containing compound metabolic process_P, catalytic activity_F,
A107663	1.35389	0.975751	1.59863	1.39923	-0.755518	-2.23385	-2.76022	-2.2709	OsNAC downregulated_cluster8	2.10941	3.2096	4.35885	3.67013	expressed protein	LOC_Os02g15740.1	'35.2'_'not assigned.unknown'	Os02g0257200 [Oryza sativa Japonica Group],mitochondrion_C, cell_C,
A146413	0.660688	0.928984	1.73711	2.52461	-0.935857	-2.73975	-1.52144	-1.55894	OsNAC downregulated_cluster8	1.59654	3.66874	3.25855	4.08355	heparan-alpha-glucosaminide N-acetyltransferase, putative, expressed	LOC_Os11g14080.1	'35.2'_'not assigned.unknown'	hypothetical protein LOC_Os11g14080 [Oryza sativa Japonica Group],cell_C,
A152175	1.33769	1.35515	0.802999	0.571345	-1.15577	-2.40616	-2.05533	-2.41323	OsNAC downregulated_cluster8	2.49346	3.76131	2.85833	2.98458	expressed protein	LOC_Os12g36680.1	'35.2'_'not assigned.unknown'	No_Hits
A152786	1.53626	1.25404	0.700349	0.875388	-1.25277	-2.76433	-3.31228	-2.54158	OsNAC downregulated_cluster8	2.78903	4.01836	4.01263	3.41697	late embryogenesis abundant protein D-34, putative, expressed	LOC_Os12g43140.1	'35.2'_'not assigned.unknown'	No_Hits
A138887	1.72462	1.40601	0.508214	0.44667	-1.29659	-2.66994	-2.7786	-2.4886	OsNAC downregulated_cluster8	3.02121	4.07595	3.28682	2.93527	expressed protein	LOC_Os09g02180.1	'35.2'_'not assigned.unknown'	No_Hits
A126520	2.19228	2.09815	0.777469	0.720637	-0.385262	-2.07752	-1.8686	-1.9832	OsNAC downregulated_cluster8	2.57754	4.17566	2.64607	2.70383	expressed protein	LOC_Os06g04480.1	'35.2'_'not assigned.unknown'	No_Hits
A108558	1.66164	1.05119	1.61343	0.754448	-1.28695	-3.18822	-1.89893	-2.79448	OsNAC downregulated_cluster8	2.94859	4.23941	3.51235	3.54893	expressed protein	LOC_Os02g26470.1	'35.2'_'not assigned.unknown'	No_Hits
A147848	1.72118	1.0913	0.918881	0.465991	-1.42791	-3.19668	-2.42745	-2.46586	OsNAC downregulated_cluster8	3.14909	4.28798	3.34633	2.93185	expressed protein	LOC_Os11g32890.1	'35.2'_'not assigned.unknown'	Os11g0533400 [Oryza sativa Japonica Group],mitochondrion_C,
A130826	1.58781	1.37316	0.139602	0.493319	-1.15708	-2.94691	-2.33662	-2.64035	OsNAC downregulated_cluster8	2.74489	4.32007	2.47623	3.13366	expressed protein	LOC_Os07g02710.1	'35.2'_'not assigned.unknown'	hypothetical protein OsI_24693 [Oryza sativa Indica Group],vacuole_C, nucleus_C, plastid_C,
A113058	1.83131	1.48015	0.435939	0.610169	-1.2785	-2.85832	-2.62283	-1.91955	OsNAC downregulated_cluster8	3.10981	4.33847	3.05877	2.52972	OsRCI2-5 - Putative low temperature and salt responsive protein, expressed	LOC_Os03g17790.1	'35.2'_'not assigned.unknown'	low-temperature induced protein,cytoplasmic membrane-bounded vesicle_C, cell_C, response to stress_P, response to abiotic stimulus_P,
A129965	1.40696	1.00562	1.05852	0.357518	-1.79838	-3.58459	-2.66075	-3.2632	OsNAC downregulated_cluster8	3.20534	4.59021	3.71926	3.62072	expressed protein	LOC_Os06g44190.1	'35.2'_'not assigned.unknown'	No_Hits
A116457	1.56466	1.77405	1.23022	0.566906	-1.77959	-2.92444	-1.87634	-1.30641	OsNAC downregulated_cluster8	3.34425	4.69848	3.10656	1.87332	expressed protein	LOC_Os03g59320.1	'35.2'_'not assigned.unknown'	Os03g0807900 [Oryza sativa Japonica Group],plastid_C, protein binding_F,
A119412	1.8991	1.47541	0.600654	0.663785	-0.613744	-3.25246	-2.18091	-2.00935	OsNAC downregulated_cluster8	2.51284	4.72787	2.78156	2.67313	expressed protein	LOC_Os04g31710.1	'35.2'_'not assigned.unknown'	OSJNBa0044M19.10 [Oryza sativa Japonica Group],cell_C, catalytic activity_F, metabolic process_P,
A145636	1.53292	1.61889	2.18552	0.72365	-0.333799	-3.1924	-0.860885	-1.86966	OsNAC downregulated_cluster8	1.86672	4.8113	3.04641	2.59331	expressed protein	LOC_Os11g05170.1	'35.2'_'not assigned.unknown'	No_Hits
A122370	1.9554	1.5032	0.274182	0.59892	-1.04795	-3.32574	-3.26645	-3.0922	OsNAC downregulated_cluster8	3.00335	4.82894	3.54063	3.69112	peripheral-type benzodiazepine receptor, putative, expressed	LOC_Os05g05930.1	'35.2'_'not assigned.unknown'	peripheral-type benzodiazepine receptor,cell_C, transport_P,
A104842	0.157461	0.87263	1.34623	1.96558	-2.69687	-4.06156	-0.98751	-1.95751	OsNAC downregulated_cluster8	2.85433	4.93419	2.33374	3.92309	expressed protein	LOC_Os01g58320.1	'35.2'_'not assigned.unknown'	hypothetical protein OsI_04061 [Oryza sativa Indica Group],cytoplasmic membrane-bounded vesicle_C,
A100428	2.02369	2.12333	0.812804	0.888276	-1.48715	-2.83469	-3.33343	-2.86764	OsNAC downregulated_cluster8	3.51084	4.95802	4.14624	3.75592	metallothionein, putative, expressed	LOC_Os01g05585.1	'35.2'_'not assigned.unknown'	Os01g0149200 [Oryza sativa Japonica Group],response to stress_P, binding_F, nucleotide binding_F, DNA binding_F,
A119712	3.23729	3.20104	0.952445	0.146505	-0.28089	-3.17569	-2.3494	-2.28538	OsNAC downregulated_cluster8	3.51818	6.37673	3.30185	2.43189	AP2 domain containing protein, expressed	LOC_Os04g34970.1	'35.2'_'not assigned.unknown'	OSJNBa0042L16.9 [Oryza sativa Japonica Group],sequence-specific DNA binding transcription factor activity_F, DNA binding_F, nucleus_C, nucleus_C, regulation of biological process_P, nucleoplasm_C, protein complex_C,
A145685	2.15189	2.00001	0.225813	1.20485	0.165378	-2.34439	-2.40995	-1.72099	OsNAC downregulated_cluster8	1.98651	4.3444	2.63576	2.92585	bZIP transcription factor domain containing protein, expressed	LOC_Os11g05640.1	'35.2'_'not assigned.unknown'	hypothetical protein OsJ_33012 [Oryza sativa Japonica Group],sequence-specific DNA binding transcription factor activity_F, DNA binding_F, DNA binding_F, regulation of biological process_P, nucleoplasm_C, protein complex_C,
A128619	2.65575	2.63425	1.01667	1.5729	0.0717157	-1.56428	-1.25059	-1.52554	OsNAC downregulated_cluster8	2.58404	4.19853	2.26726	3.09844	retrotransposon protein, putative, unclassified	LOC_Os06g29070.1	'35.2'_'not assigned.unknown'	No_Hits
A119416	1.69924	1.29331	0.365594	0.47055	-1.04028	-2.61099	-2.64717	-2.47036	OsNAC downregulated_cluster8	2.73953	3.9043	3.01277	2.94091	expressed protein	LOC_Os04g31760.1	'35.2'_'not assigned.unknown'	No_Hits
A120966	1.28924	1.42624	0.461575	0.661411	-1.55169	-2.45508	-1.58312	-2.72091	OsNAC downregulated_cluster8	2.84093	3.88132	2.0447	3.38232	MYB family transcription factor, putative, expressed	LOC_Os04g49450.1	'35.2'_'not assigned.unknown'	Os04g0583900 [Oryza sativa Japonica Group],nucleus_C, DNA binding_F, chromatin binding_F, chromosome_C,
A147153	1.74776	1.57003	0.229292	1.12555	-1.37026	-2.70198	-2.69337	-2.53508	OsNAC downregulated_cluster8	3.11802	4.272	2.92267	3.66064	ankyrin repeat domain containing protein, expressed	LOC_Os11g24770.1	'35.2'_'not assigned.unknown'	hypothetical protein [Oryza sativa Japonica Group],protein binding_F,
A141654	2.43801	2.67402	0.717207	1.21426	-0.942673	-2.57164	-2.15279	-2.54152	OsNAC downregulated_cluster8	3.38068	5.24566	2.87	3.75578	expressed protein	LOC_Os09g36720.1	'35.2'_'not assigned.unknown'	hypothetical protein [Oryza sativa Japonica Group],cytoplasmic membrane-bounded vesicle_C,
A118406	1.62932	1.79259	0.528262	0.647964	-1.87311	-3.21108	-2.34487	-3.09938	OsNAC downregulated_cluster8	3.50243	5.00367	2.87313	3.74735	transketolase, chloroplast precursor, putative, expressed	LOC_Os04g19740.1	'7.2.1'_'OPP.non-reductive PP.transketolase'	Os04g0266900 [Oryza sativa Japonica Group],plastid_C, transferase activity_F, carbohydrate metabolic process_P, nucleobase-containing compound metabolic process_P, catabolic process_P, secondary metabolic process_P, metabolic process_P, metabolic process_P,
A149293	0.104651	-0.0288676	2.81217	0.82701	-2.07065	0.528259	-0.460828	-0.824374	OsNAC upregulated_cluster1	2.1753	-0.557126	3.27299	1.65138	LTPL13 - Protease inhibitor/seed storage/LTP family protein precursor, expressed	LOC_Os12g02330.2	'11.6'_'lipid metabolism.lipid transfer proteins etc'	nonspecific lipid-transfer protein expressed,transport_P, cytoplasmic membrane-bounded vesicle_C, lipid binding_F,
A145085	0.282266	-0.617098	0.0039204	-0.453015	-0.46408	0.303214	0.0709707	-0.796887	OsNAC upregulated_cluster1	0.746347	-0.920312	-0.0670503	0.343872	AP2 domain containing protein, expressed	LOC_Os10g41330.1	'17.5.2'_'hormone metabolism.ethylene.signal transduction'	ac084763_2 ethylene-responsive element binding protein,sequence-specific DNA binding transcription factor activity_F, DNA binding_F, nucleus_C, nucleus_C, regulation of biological process_P, nucleoplasm_C, protein complex_C,
A146528	-1.34519	-1.92098	3.59695	3.86626	-0.476265	-2.06536	1.98538	0.964357	OsNAC upregulated_cluster1	-0.868924	0.144385	1.61157	2.90191	SAM dependent carboxyl methyltransferase family protein, putative, expressed	LOC_Os11g15340.2	'17.8.1.1.7'_'hormone metabolism.salicylic acid.synthesis-degradation.synthesis.methyl-SA methylesterase'	jasmonate o- expressed,transferase activity_F, metabolic process_P, metabolic process_P,
A149011	-2.18722	-0.699018	1.02511	1.51894	-1.45958	-1.56084	2.21878	0.589861	OsNAC upregulated_cluster1	-0.727636	0.861824	-1.19367	0.929082	Leucine Rich Repeat family protein, expressed	LOC_Os11g46200.1	'20.1'_'stress.biotic'	leucine rich repeat family protein,response to stress_P, nucleotide binding_F,
A149616	0.183601	-0.158392	0.132444	0.580066	-0.787797	-0.0469416	0.449413	0.26372	OsNAC upregulated_cluster1	0.971398	-0.111451	-0.316969	0.316346	Cupin domain containing protein, expressed	LOC_Os12g05860.1	'20.2.99'_'stress.abiotic.unspecified'	germin-like protein subfamily 1 member 8 expressed,cytoplasmic membrane-bounded vesicle_C, extracellular region_C, nutrient reservoir activity_F, binding_F,
A152814	2.57324	0.764399	-0.507683	-0.669495	3.10031	0.342358	-1.45301	0.422811	OsNAC upregulated_cluster1	-0.527068	0.422041	0.945326	-1.09231	thaumatin, putative, expressed	LOC_Os12g43490.1	'20.2'_'stress.abiotic'	alpha-amylase trypsin expressed,cytoplasmic membrane-bounded vesicle_C,
A152809	0.847039	-0.200034	-0.207865	-0.106918	0.443892	0.795343	-2.96815	-1.61844	OsNAC upregulated_cluster1	0.403148	-0.995377	2.76028	1.51152	thaumatin, putative, expressed	LOC_Os12g43440.1	'20.2'_'stress.abiotic'	thaumatin-like protein expressed,cytoplasmic membrane-bounded vesicle_C,
A105775	0.224221	-0.241772	1.6494	-0.0613314	-1.08034	-0.292364	0.708211	-0.033119	OsNAC upregulated_cluster1	1.30456	0.0505926	0.941191	-0.0282124	thioredoxin, putative, expressed	LOC_Os01g68480.1	'21.1'_'redox.thioredoxin'	trxf_orysj ame: full=thioredoxin chloroplastic short= rxf ame: full= rx03 flags: precursor,electron carrier activity_F, regulation of biological process_P, cellular homeostasis_P, metabolic process_P, plastid_C, catalytic activity_F, generation of precursor metabolites and energy_P,
A145444	0.935505	0.217558	1.14742	-0.409886	-0.0614406	1.02963	0.91967	-0.373435	OsNAC upregulated_cluster1	0.996945	-0.812077	0.227749	-0.036451	nucleoside-triphosphatase, putative, expressed	LOC_Os11g03230.1	'23.2'_'nucleotide metabolism.degradation'	Os11g0125900 [Oryza sativa Japonica Group],cytoplasmic membrane-bounded vesicle_C, hydrolase activity_F,
A109754	0.190015	-0.873572	1.01085	0.0183365	-1.15656	-0.212637	1.35752	0.163102	OsNAC upregulated_cluster1	1.34658	-0.660935	-0.346664	-0.144765	phosphoribosyl transferase, putative, expressed	LOC_Os02g40010.1	'23.3.1.1'_'nucleotide metabolism.salvage.phosphoribosyltransferases.aprt'	adenine phosphoribosyltransferase form 2,cytoplasm_C, transferase activity_F, nucleobase-containing compound metabolic process_P, biosynthetic process_P, biosynthetic process_P,
A116749	-0.116484	-0.936877	0.0762873	0.221032	0.104263	0.597555	-0.177596	0.0434065	OsNAC upregulated_cluster1	-0.220747	-1.53443	0.253883	0.177625	anthocyanidin 5,3-O-glucosyltransferase, putative, expressed	LOC_Os03g62480.1	'26.2'_'misc.UDP glucosyl and glucoronyl transferases'	udp-glucoronosyl and udp-glucosyl transferase family expressed,transferase activity_F, metabolic process_P, metabolic process_P,
A111826	0.241623	-0.521159	0.801411	-0.293709	-0.771093	-0.0805334	0.627146	-0.910594	OsNAC upregulated_cluster1	1.01272	-0.440625	0.174265	0.616885	glutathione S-transferase, putative, expressed	LOC_Os03g04240.1	'26.9'_'misc.glutathione S transferases'	glutathione s-transferase,transferase activity_F, protein binding_F,
A144806	1.09072	0.0642856	-0.095469	0.352332	-0.354473	0.119261	-0.742532	-0.490055	OsNAC upregulated_cluster1	1.44519	-0.0549753	0.647063	0.842387	glutathione S-transferase, putative, expressed	LOC_Os10g38160.1	'26.9'_'misc.glutathione S transferases'	ac074232_20 glutathione s-transferase,transferase activity_F, protein binding_F,
A120690	0.387043	-0.0850571	0.847729	0.475748	-0.399017	0.142737	0.504059	-1.51548	OsNAC upregulated_cluster1	0.78606	-0.227794	0.343669	1.99122	AP2 domain containing protein, expressed	LOC_Os04g46440.1	'27.3.3'_'RNA.regulation of transcription.AP2/EREBP, APETALA2/Ethylene-responsive element binding protein family'	transcription factor,sequence-specific DNA binding transcription factor activity_F, DNA binding_F, nucleus_C, plastid_C, plastid_C, regulation of biological process_P, nucleoplasm_C, protein complex_C,
A144722	0.938574	-0.810544	-0.35796	0.303044	0.0182195	-0.0280204	-0.450582	-0.523524	OsNAC upregulated_cluster1	0.920355	-0.782523	0.092622	0.826568	retrotransposon protein, putative, unclassified, expressed	LOC_Os10g37170.1	'28.99'_'DNA.unspecified'	ac068924_29 non-ltr retroelement reverse transcriptase,transferase activity_F, biosynthetic process_P, DNA metabolic process_P, RNA binding_F, mitochondrion_C, mitochondrion_C,
A111159	-1.98654	-1.49298	3.39762	1.92763	-1.69685	-0.0375843	1.74197	0.783913	OsNAC upregulated_cluster1	-0.289687	-1.4554	1.65565	1.14372	pheophorbide a oxygenase, chloroplast precursor, putative, expressed	LOC_Os02g54980.1	'29.3.3'_'protein.targeting.chloroplast'	rieske iron-sulfur protein tic55,binding_F, plastid_C, catalytic activity_F, protein transport_P, metabolic process_P, metabolic process_P,
A129075	0.674203	-0.264089	0.549686	0.603181	-0.485838	-0.293273	0.202597	-1.25535	OsNAC upregulated_cluster1	1.16004	0.0291843	0.347089	1.85853	Zinc finger, C3HC4 type domain containing protein, expressed	LOC_Os06g34620.1	'29.5.11.4.2'_'protein.degradation.ubiquitin.E3.RING'	ring finger-like,binding_F, protein binding_F,
A112969	0.178256	-0.355049	0.0366198	0.136629	-1.04849	-0.385303	-0.218168	-1.81189	OsNAC upregulated_cluster1	1.22675	0.0302534	0.254788	1.94852	spotted leaf 11, putative, expressed	LOC_Os03g16824.1	'29.5.11.4.2'_'protein.degradation.ubiquitin.E3.RING'	spotted leaf protein expressed,catalytic activity_F, protein complex_C, intracellular_C, cellular protein modification process_P, protein binding_F, protein binding_F,
A121654	0.499359	-0.400428	0.0551926	0.628192	-0.18247	0.72326	-0.125604	-0.137911	OsNAC upregulated_cluster1	0.68183	-1.12369	0.180797	0.766103	glycosyl hydrolases, putative, expressed	LOC_Os04g56930.1	'3.5'_'minor CHO metabolism.others'	inv5_orysj ame: full=beta- insoluble isoenzyme 5 ame: full=cell wall beta-fructosidase 5 ame: full=invertase 5 ame: full= 5 ame: full=sucrose hydrolase 5,extracellular region_C, hydrolase activity_F, cell wall_C, carbohydrate metabolic process_P, endoplasmic reticulum_C, protein complex_C, protein complex_C, protein complex_C,
A106869	2.04156	-1.091	-0.526608	-0.824126	1.07523	-0.693441	-1.00866	-0.0797732	OsNAC upregulated_cluster1	0.966331	-0.397557	0.482052	-0.744353	receptor-like protein kinase 2 precursor, putative, expressed	LOC_Os02g06600.1	'30.2.12'_'signalling.receptor kinases.leucine rich repeat XII'	hypothetical protein OsJ_05477 [Oryza sativa Japonica Group],protein binding_F,
A149565	4.22203	0.301146	-0.347636	0.253069	2.43664	1.44136	-0.0997082	1.24398	OsNAC upregulated_cluster1	1.78538	-1.14022	-0.247927	-0.990915	retrotransposon protein, putative, unclassified, expressed	LOC_Os12g05290.1	'30.2.17'_'signalling.receptor kinases.DUF 26'	retrotransposon unclassified,nucleic acid binding_F, binding_F, DNA metabolic process_P,
A152200	-0.358086	-1.89006	-0.031738	0.312536	-1.1767	-1.10742	1.01118	-0.260491	OsNAC upregulated_cluster1	0.818614	-0.782631	-1.04292	0.573027	calmodulin binding protein, putative, expressed	LOC_Os12g36920.1	'30.3'_'signalling.calcium'	No_Hits
A137691	0.787111	-0.875344	0.955262	0.846133	-0.856833	-0.460763	0.0387837	-0.462855	OsNAC upregulated_cluster1	1.64394	-0.41458	0.916478	1.30899	no apical meristem protein, putative, expressed	LOC_Os08g33670.1	'33.99'_'development.unspecified'	Os08g0433500 [Oryza sativa Japonica Group],DNA binding_F, DNA binding_F, regulation of biological process_P,
A132756	0.545595	-0.207184	0.733343	0.616011	-0.533655	-0.188933	0.0882858	-0.177757	OsNAC upregulated_cluster1	1.07925	-0.0182505	0.645057	0.793768	aquaporin protein, putative, expressed	LOC_Os07g26640.1	'34.19.1'_'transport.Major Intrinsic Proteins.PIP'	aquaporin pip2-4,transport_P, cell_C, transporter activity_F,
A132755	0.578295	-0.142023	0.690296	0.656886	-0.497018	-0.196343	0.107259	-0.137143	OsNAC upregulated_cluster1	1.07531	0.0543194	0.583038	0.794029	aquaporin protein, putative, expressed	LOC_Os07g26630.1	'34.19.1'_'transport.Major Intrinsic Proteins.PIP'	plasma membrane integral protein,transport_P, plasma membrane_C, cell_C, transporter activity_F,
A132758	0.455248	-0.274105	0.701268	0.580102	-0.631578	-0.249324	0.0538483	-0.175296	OsNAC upregulated_cluster1	1.08683	-0.0247812	0.64742	0.755397	aquaporin protein, putative, expressed	LOC_Os07g26660.1	'34.19.1'_'transport.Major Intrinsic Proteins.PIP'	plasma membrane integral protein,transport_P, plasma membrane_C, cell_C, transporter activity_F,
A135319	0.451784	0.223123	-0.0915993	0.204098	-0.703865	0.2806	0.181724	-0.598196	OsNAC upregulated_cluster1	1.15565	-0.0574768	-0.273324	0.802294	transporter, major facilitator family, putative, expressed	LOC_Os08g06010.1	'34.98'_'transport.membrane system unknown'	hypothetical protein OsJ_26089 [Oryza sativa Japonica Group],cell_C, mitochondrion_C, transport_P, transporter activity_F,
A100484	0.478239	-0.765273	-0.13928	0.660408	-0.0724843	1.03368	-0.0642465	-0.0208375	OsNAC upregulated_cluster1	0.550724	-1.79895	-0.0750337	0.681245	gibberellin receptor GID1L2, putative, expressed	LOC_Os01g06220.1	'35.1'_'not assigned.no ontology'	Os01g0155000 [Oryza sativa Japonica Group],metabolic process_P, hydrolase activity_F,
A100861	0.388759	-0.420496	0.502129	0.405995	-0.875762	-0.516881	0.221314	-0.900966	OsNAC upregulated_cluster1	1.26452	0.0963849	0.280815	1.30696	hydrolase, alpha/beta fold family domain containing protein, expressed	LOC_Os01g10250.1	'35.1'_'not assigned.no ontology'	monoglyceride lipase isoform 2 -like,hydrolase activity_F, biological_process_P,
A130803	1.01635	0.295636	-0.876827	-0.990842	-0.109442	1.10187	-0.898619	-0.949449	OsNAC upregulated_cluster1	1.1258	-0.806237	0.0217917	-0.0413927	expressed protein	LOC_Os07g02470.1	'35.2'_'not assigned.unknown'	proteophosphoglycan-like [Oryza sativa Japonica Group],plastid_C,
A105249	6.05226	0.271378	0.350009	3.6387	3.12655	1.36092	-0.193882	1.08514	OsNAC upregulated_cluster1	2.92571	-1.08954	0.543891	2.55356	expressed protein	LOC_Os01g62740.1	'35.2'_'not assigned.unknown'	unnamed protein product [Oryza sativa Japonica Group],calcium ion binding_F,
A102597	0.468304	-0.623437	0.187874	0.868785	0.191758	1.15468	0.0343196	0.31004	OsNAC upregulated_cluster1	0.276547	-1.77812	0.153554	0.558745	expressed protein	LOC_Os01g32670.1	'35.2'_'not assigned.unknown'	No_Hits
A100995	-0.120686	-1.13247	-0.0228572	0.0870638	-0.233708	-0.0554851	0.208281	-0.207604	OsNAC upregulated_cluster1	0.113023	-1.07698	-0.231139	0.294668	powdery mildew resistant protein 5, putative, expressed	LOC_Os01g11810.1	'35.2'_'not assigned.unknown'	Os01g0217000 [Oryza sativa Japonica Group],cytoplasmic membrane-bounded vesicle_C, mitochondrion_C,
A132229	0.233269	0.305204	-0.32625	-0.117934	-0.645161	0.474361	0.0382055	-1.34429	OsNAC upregulated_cluster1	0.87843	-0.169157	-0.364456	1.22635	OsFBLD8 - F-box, LRR and FBD domain containing protein, expressed	LOC_Os07g18710.1	'35.2'_'not assigned.unknown'	Os07g0287000 [Oryza sativa Japonica Group],protein binding_F,
A106400	-0.665335	-0.612028	0.754367	0.921652	-1.5072	-0.225468	0.531525	-0.696897	OsNAC upregulated_cluster1	0.84186	-0.38656	0.222842	1.61855	expressed protein	LOC_Os02g01870.1	'35.2'_'not assigned.unknown'	Os02g0108400 [Oryza sativa Japonica Group],mitochondrion_C,
A152789	0.00256348	-0.0673927	0.180853	0.556471	-0.9118	0.287661	0.139801	-0.00885455	OsNAC upregulated_cluster1	0.914364	-0.355054	0.0410515	0.565326	retrotransposon protein, putative, Ty3-gypsy subclass, expressed	LOC_Os12g43165.1	'35.2'_'not assigned.unknown'	retrotransposon ty3-gypsy subclass,transferase activity_F, DNA binding_F, biosynthetic process_P, DNA metabolic process_P, RNA binding_F, peptidase activity_F, protein metabolic process_P, catabolic process_P, binding_F, binding_F, binding_F,
A106403	-0.705069	-0.580426	0.626113	0.705547	-1.74108	-0.479641	0.352972	-1.07068	OsNAC upregulated_cluster1	1.03601	-0.100786	0.273141	1.77622	expressed protein	LOC_Os02g01900.1	'35.2'_'not assigned.unknown'	Os02g0108900 [Oryza sativa Japonica Group],mitochondrion_C,
A141360	0.533231	-0.516018	-0.269496	0.599227	-0.579627	-0.579113	-0.0666428	-0.944014	OsNAC upregulated_cluster1	1.11286	0.0630951	-0.202853	1.54324	gp176, putative, expressed	LOC_Os09g32370.1	'35.2'_'not assigned.unknown'	No_Hits
A150875	1.6004	-0.335763	-0.326958	0.0891376	1.08562	0.644364	-0.789002	-0.966881	OsNAC upregulated_cluster1	0.514771	-0.980127	0.462044	1.05602	retrotransposon protein, putative, Ty3-gypsy subclass, expressed	LOC_Os12g20340.1	'35.2'_'not assigned.unknown'	retrotransposon ty3-gypsy subclass,nucleic acid binding_F, nuclease activity_F, DNA metabolic process_P, regulation of biological process_P, nucleobase-containing compound metabolic process_P, nucleobase-containing compound metabolic process_P,
A118552	-0.206634	-0.489192	0.940128	0.793464	-1.04428	-0.252365	-0.086609	-0.744893	OsNAC upregulated_cluster1	0.83765	-0.236828	1.02674	1.53836	transposon protein, putative, unclassified, expressed	LOC_Os04g21680.1	'35.2'_'not assigned.unknown'	No_Hits
A128536	-0.398962	-1.07582	0.965866	0.886622	-0.731919	-0.119308	-0.0724684	-0.37829	OsNAC upregulated_cluster1	0.332957	-0.956512	1.03833	1.26491	retrotransposon protein, putative, unclassified, expressed	LOC_Os06g28090.1	'35.2'_'not assigned.unknown'	No_Hits
A134728	-0.675275	-0.84323	0.900734	1.50855	-0.83728	0.328784	-0.161168	-0.158546	OsNAC upregulated_cluster1	0.162004	-1.17201	1.0619	1.6671	retrotransposon protein, putative, unclassified	LOC_Os07g48210.1	'35.2'_'not assigned.unknown'	No_Hits
A128062	-0.0792091	-0.80573	0.833997	1.25471	-0.917527	-0.0122093	-0.308375	-0.460445	OsNAC upregulated_cluster1	0.838318	-0.793521	1.14237	1.71515	retrotransposon protein, putative, unclassified	LOC_Os06g21660.1	'35.2'_'not assigned.unknown'	No_Hits
A123073	-0.372218	-0.277575	1.09412	0.889318	-0.846417	0.300242	-0.201425	-0.714414	OsNAC upregulated_cluster1	0.474198	-0.577818	1.29555	1.60373	retrotransposon protein, putative, unclassified, expressed	LOC_Os05g14350.1	'35.2'_'not assigned.unknown'	No_Hits
A142949	-0.463265	-0.649058	0.839498	1.18721	-1.80746	0.0302419	-0.45927	-0.37288	OsNAC upregulated_cluster1	1.34419	-0.6793	1.29877	1.56009	retrotransposon protein, putative, unclassified, expressed	LOC_Os10g13490.1	'35.2'_'not assigned.unknown'	No_Hits
A127702	-0.314964	-0.44845	1.41483	1.32773	-1.1702	-0.269898	0.0735392	0.110527	OsNAC upregulated_cluster1	0.855233	-0.178552	1.34129	1.2172	transposon protein, putative, unclassified, expressed	LOC_Os06g17030.1	'35.2'_'not assigned.unknown'	No_Hits
A121526	0.226915	-0.405679	1.08646	1.243	-1.00259	-0.0263968	-0.345769	-0.889417	OsNAC upregulated_cluster1	1.22951	-0.379283	1.43223	2.13241	retrotransposon protein, putative, unclassified, expressed	LOC_Os04g55555.1	'35.2'_'not assigned.unknown'	No_Hits
A117147	0.0166741	-1.0144	1.20552	0.856299	-1.0938	-0.400235	-0.228736	-0.728066	OsNAC upregulated_cluster1	1.11048	-0.614168	1.43426	1.58437	retrotransposon protein, putative, unclassified, expressed	LOC_Os04g03550.1	'35.2'_'not assigned.unknown'	No_Hits
A121107	-0.197276	-0.174672	0.829667	0.639926	-1.64693	-0.27563	-0.695632	-0.776262	OsNAC upregulated_cluster1	1.44966	0.100958	1.5253	1.41619	retrotransposon protein, putative, unclassified	LOC_Os04g51220.1	'35.2'_'not assigned.unknown'	No_Hits
A146496	-0.14491	-0.640878	1.06047	0.910574	-1.31264	-0.29899	-0.49286	-0.0595275	OsNAC upregulated_cluster1	1.16773	-0.341888	1.55333	0.970101	retrotransposon protein, putative, unclassified, expressed	LOC_Os11g14960.1	'35.2'_'not assigned.unknown'	No_Hits
A117876	-0.501291	-0.64831	1.22363	1.78562	-1.26782	0.539373	-0.663673	0.332968	OsNAC upregulated_cluster1	0.766533	-1.18768	1.8873	1.45266	retrotransposon protein, putative, unclassified, expressed	LOC_Os04g12890.1	'35.2'_'not assigned.unknown'	hgwp repeat containing,plastid_C,
A104800	0.485891	0.166631	-0.125544	0.0684158	-0.867907	0.191953	0.103692	-0.658138	OsNAC upregulated_cluster2	1.3538	-0.0253216	-0.229235	0.726554	CDP-alcohol phosphatidyltransferase, putative, expressed	LOC_Os01g57930.1	'11.3'_'lipid metabolism.Phospholipid synthesis'	phosphatidylglycerotransferase-like protein,cell_C, transferase activity_F, biosynthetic process_P, lipid metabolic process_P, lipid metabolic process_P,
A125776	0.186874	-0.748356	0.728569	0.66537	-1.17943	-0.855001	1.35766	0.389838	OsNAC upregulated_cluster2	1.36631	0.106645	-0.629094	0.275532	CPuORF26 - conserved peptide uORF-containing transcript, expressed	LOC_Os05g47540.1	'11.3'_'lipid metabolism.Phospholipid synthesis'	unnamed protein product [Oryza sativa Japonica Group],transferase activity_F, biosynthetic process_P, biosynthetic process_P, lipid metabolic process_P, metabolic process_P, metabolic process_P,
A101290	1.70879	0.948987	0.686576	0.533568	-1.26129	-0.469512	-0.347522	-0.272027	OsNAC upregulated_cluster2	2.97008	1.4185	1.0341	0.805595	lipase, putative, expressed	LOC_Os01g15000.1	'11.9.2.1'_'lipid metabolism.lipid degradation.lipases.triacylglycerol lipase'	unknown protein [Oryza sativa Japonica Group],hydrolase activity_F, cell_C, catabolic process_P, lipid metabolic process_P, lipid metabolic process_P,
A120532	0.857589	0.516561	0.0467334	0.333321	-1.68161	-0.164102	-0.73512	-1.75152	OsNAC upregulated_cluster2	2.5392	0.680663	0.781853	2.08484	lanC-like protein 2, putative, expressed	LOC_Os04g44730.1	'17.1.2'_'hormone metabolism.abscisic acid.signal transduction'	No_Hits
A149309	0.654923	0.42417	0.293425	0.977739	-1.64983	-0.756244	-1.07198	-0.402057	OsNAC upregulated_cluster2	2.30475	1.18041	1.3654	1.3798	esterase, putative, expressed	LOC_Os12g02500.1	'17.2'_'hormone metabolism.auxin'	alpha beta fold family expressed,hydrolase activity_F,
A145380	0.824127	0.623309	0.594475	1.18752	-1.99535	-0.644468	-0.484832	-0.528084	OsNAC upregulated_cluster2	2.81947	1.26778	1.07931	1.7156	esterase, putative, expressed	LOC_Os11g02570.1	'17.2'_'hormone metabolism.auxin'	No_Hits
A129189	0.498392	-0.76672	-0.0354688	0.0735998	-1.93121	-1.18401	-0.246793	-1.14739	OsNAC upregulated_cluster2	2.42961	0.417294	0.211324	1.22099	BES1/BZR1 homolog protein, putative, expressed	LOC_Os06g35900.1	'17.3.2.2'_'hormone metabolism.brassinosteroid.signal transduction.BZR'	No_Hits
A121312	0.460824	0.55159	0.663706	0.0489852	-1.49996	-0.324817	0.195377	-0.231949	OsNAC upregulated_cluster2	1.96079	0.876408	0.468329	0.280934	soluble starch synthase 3, chloroplast precursor, putative, expressed	LOC_Os04g53310.1	'2.1.2.2'_'major CHO metabolism.synthesis.starch.starch synthase'	soluble starch synthase iii-1,transferase activity_F, biosynthetic process_P, carbohydrate metabolic process_P, plastid_C, plastid_C,
A148019	-0.399907	-0.203932	1.42175	2.0576	-2.63	-0.608641	1.25997	0.386288	OsNAC upregulated_cluster2	2.2301	0.404708	0.161777	1.67132	NB-ARC domain containing protein, expressed	LOC_Os11g35210.1	'20.1.7'_'stress.biotic.PR-proteins'	nb-arc domain containing protein,response to stress_P, nucleotide binding_F,
A148270	1.8573	-0.0947348	0.851088	1.38258	-0.217182	-0.901875	-0.968989	-0.481792	OsNAC upregulated_cluster2	2.07448	0.80714	1.82008	1.86438	WIP2 - Wound-induced protein precursor, expressed	LOC_Os11g37940.1	'20.1'_'stress.biotic'	wound-induced protein win2 expressed,response to stress_P, response to biotic stimulus_P, cytoplasmic membrane-bounded vesicle_C,
A103548	1.54497	0.272202	-0.606294	-0.0638244	-0.507872	0.729156	0.378216	-0.94084	OsNAC upregulated_cluster2	2.05285	-0.456955	-0.98451	0.877016	cytochrome P450 72A1, putative, expressed	LOC_Os01g43750.1	'26.10'_'misc.cytochrome P450'	cytochrome p450 monooxygenase,binding_F, catalytic activity_F, metabolic process_P,
A135285	0.11759	-0.367956	1.49906	0.573271	-2.23873	-1.23569	0.165639	-1.10827	OsNAC upregulated_cluster2	2.35632	0.867732	1.33342	1.68154	cytochrome P450, putative, expressed	LOC_Os08g05610.1	'26.10'_'misc.cytochrome P450'	cytochrome p450,binding_F, catalytic activity_F, metabolic process_P,
A113266	0.269644	0.0212189	-0.0579529	0.320036	-0.921267	-0.16285	0.133189	-0.702943	OsNAC upregulated_cluster2	1.19091	0.184069	-0.191142	1.02298	CAS1 domain-containing protein 1 precursor, putative, expressed	LOC_Os03g19970.1	'26.6'_'misc.O-methyl transferases'	o- expressed,cell_C, transferase activity_F,
A128192	0.348873	0.168725	0.448503	1.00473	-1.5476	-0.73422	-0.406739	-1.27065	OsNAC upregulated_cluster2	1.89648	0.902944	0.855242	2.27538	copper methylamine oxidase precursor, putative, expressed	LOC_Os06g23114.1	'26.7'_'misc.oxidases - copper, flavone etc'	copper amine oxidase,catalytic activity_F, binding_F, cytoplasmic membrane-bounded vesicle_C, metabolic process_P, metabolic process_P,
A144814	0.848727	0.113053	-0.154005	0.316724	-0.856733	-0.595475	-0.689617	-1.07129	OsNAC upregulated_cluster2	1.70546	0.708528	0.535612	1.38801	glutathione S-transferase GSTU6, putative, expressed	LOC_Os10g38340.1	'26.9'_'misc.glutathione S transferases'	ac091680_11 glutathione s-transferase,transferase activity_F, protein binding_F,
A138640	0.207405	0.0128806	0.497119	0.155136	-2.02973	-0.85943	0.585871	-0.749177	OsNAC upregulated_cluster2	2.23714	0.872311	-0.0887522	0.904312	glutathione S-transferase, C-terminal domain containing protein, expressed	LOC_Os08g43680.1	'26.9'_'misc.glutathione S transferases'	hypothetical protein OsJ_28200 [Oryza sativa Japonica Group],protein binding_F,
A148340	1.25364	0.295234	0.48304	0.210046	-1.24328	-1.1387	-0.0717761	-1.2118	OsNAC upregulated_cluster2	2.49692	1.43393	0.554816	1.42185	DEAD-box ATP-dependent RNA helicase, putative, expressed	LOC_Os11g38670.1	'27.1.2'_'RNA.processing.RNA helicase'	rh52c_orysj ame: full=dead-box atp-dependent rna helicase 52c,RNA binding_F, nucleotide binding_F, hydrolase activity_F,
A145372	0.951338	-0.198118	0.000786622	0.301378	-0.703737	-0.215961	-0.171887	-0.548022	OsNAC upregulated_cluster2	1.65507	0.0178434	0.172673	0.849399	WRKY46, expressed	LOC_Os11g02480.1	'27.3.32'_'RNA.regulation of transcription.WRKY domain transcription factor family'	wrky dna binding domain containing expressed,sequence-specific DNA binding transcription factor activity_F, DNA binding_F, plastid_C, plastid_C, regulation of biological process_P, nucleoplasm_C, protein complex_C,
A149302	0.903444	0.120966	-0.132892	-0.209759	-1.57317	-1.32566	-0.37223	-1.40032	OsNAC upregulated_cluster2	2.47662	1.44662	0.239338	1.19057	WRKY97, expressed	LOC_Os12g02420.1	'27.3.32'_'RNA.regulation of transcription.WRKY domain transcription factor family'	wrky dna binding domain containing expressed,sequence-specific DNA binding transcription factor activity_F, DNA binding_F, regulation of biological process_P, regulation of biological process_P, nucleoplasm_C, protein complex_C,
A116361	0.737849	0.169495	0.235564	0.17996	-0.793149	-0.200637	-0.182616	-1.35475	OsNAC upregulated_cluster2	1.531	0.370132	0.41818	1.53471	bZIP transcription factor domain containing protein, expressed	LOC_Os03g58250.1	'27.3.35'_'RNA.regulation of transcription.bZIP transcription factor family'	bzip protein,sequence-specific DNA binding transcription factor activity_F, DNA binding_F, nucleus_C, nucleus_C, regulation of biological process_P, nucleoplasm_C, protein complex_C,
A145165	0.507828	-0.0290494	0.380443	0.159625	-1.61819	-1.05351	0.269202	-1.99906	OsNAC upregulated_cluster2	2.12602	1.02447	0.111241	2.15869	AT hook motif domain containing protein, expressed	LOC_Os10g42230.1	'27.3.67'_'RNA.regulation of transcription.putative transcription regulator'	at-hook protein expressed,DNA binding_F,
A127931	0.768384	3.00034	-0.658162	-0.327717	-0.20938	0.415447	-0.621844	-1.10884	OsNAC upregulated_cluster2	0.977764	2.5849	-0.0363175	0.78112	aspartic proteinase nepenthesin-2 precursor, putative, expressed	LOC_Os06g20190.1	'27.3.99'_'RNA.regulation of transcription.unclassified'	nucleoid dna-binding protein cnd41,protein metabolic process_P, catabolic process_P, DNA binding_F, peptidase activity_F, plastid_C, plastid_C,
A138894	-1.35932	-0.0979986	2.47391	2.89662	-2.78938	-2.67045	1.50661	0.577267	OsNAC upregulated_cluster2	1.43005	2.57245	0.967297	2.31935	cyclase family protein, putative, expressed	LOC_Os09g02270.1	'28.99'_'DNA.unspecified'	No_Hits
A100704	0.145815	-0.950523	0.0394084	-0.0408022	-1.6479	-1.05783	0.105324	-0.946365	OsNAC upregulated_cluster2	1.79372	0.107311	-0.0659153	0.905563	aminoacyl-tRNA synthetase, putative, expressed	LOC_Os01g08550.1	'29.1'_'protein.aa activation'	No_Hits
A104834	1.09185	0.578527	0.704692	0.409795	-1.37009	-0.797834	-0.154953	-1.22651	OsNAC upregulated_cluster2	2.46194	1.37636	0.859644	1.6363	translation initiation factor SUI1, putative, expressed	LOC_Os01g58220.1	'29.2.3'_'protein.synthesis.initiation'	translation initiation factor,translation factor activity, nucleic acid binding_F, ribosome_C, regulation of biological process_P, translation_P,
A150811	1.57242	-0.104685	0.0380003	0.408122	-0.738116	-1.18821	-0.107096	-1.28344	OsNAC upregulated_cluster2	2.31054	1.08352	0.145097	1.69156	transposon protein, putative, unclassified, expressed	LOC_Os12g19460.1	'29.4'_'protein.postranslational modification'	transposon mutator sub-class,binding_F, nucleic acid binding_F,
A129793	1.53582	0.10486	0.101937	0.47652	-1.06197	-1.01123	-0.320018	-0.199523	OsNAC upregulated_cluster2	2.59779	1.11609	0.421955	0.676043	transposon protein, putative, unclassified, expressed	LOC_Os06g42400.1	'29.4'_'protein.postranslational modification'	transposon mutator sub-class,binding_F, nucleic acid binding_F,
A105562	0.309367	-0.440575	0.449038	0.0379405	-1.32008	-1.02262	0.147918	-1.13536	OsNAC upregulated_cluster2	1.62944	0.582045	0.301119	1.1733	armadillo/beta-catenin repeat family protein, putative, expressed	LOC_Os01g66130.1	'29.5.11.4.2'_'protein.degradation.ubiquitin.E3.RING'	arm repeat-containing protein,catalytic activity_F, protein complex_C, intracellular_C, cellular protein modification process_P, protein binding_F, protein binding_F,
A147931	0.382571	0.351889	0.488177	0.348519	-1.27159	-0.263041	0.267083	-0.520593	OsNAC upregulated_cluster2	1.65416	0.61493	0.221094	0.869112	ubiquitin carboxyl-terminal hydrolase domain containing protein, expressed	LOC_Os11g34270.1	'29.5.11'_'protein.degradation.ubiquitin'	ubiquitin carboxyl-terminal hydrolase family expressed,DNA metabolic process_P, DNA binding_F, protein metabolic process_P, catabolic process_P, hydrolase activity_F, nucleotide binding_F, chromosome_C, catalytic activity_F, cellular protein modification process_P, cellular protein modification process_P,
A145632	0.843181	0.0392922	-0.104297	0.0480307	-0.917703	-0.244406	-0.149237	-0.489079	OsNAC upregulated_cluster2	1.76088	0.283698	0.0449408	0.53711	PHD-finger family protein, expressed	LOC_Os11g05130.1	'29.5'_'protein.degradation'	phd-finger family expressed,binding_F, protein binding_F,
A126966	0.61361	-0.245752	0.14774	0.17988	-0.993189	-0.112684	0.192696	-0.213896	OsNAC upregulated_cluster2	1.6068	-0.133068	-0.0449562	0.393776	glutamate receptor 2,8 precursor, putative, expressed	LOC_Os06g09120.1	'30.1'_'signalling.in sugar and nutrient physiology'	avr9 cf-9 rapidly elicited,cytoplasmic membrane-bounded vesicle_C, ion channel activity_F, ion transport_P, receptor activity_F, cell_C, signal transduction_P, cell-cell signaling_P,
A131304	0.3563	0.318715	2.85333	-0.170335	-1.76611	-0.175102	0.671141	-0.466538	OsNAC upregulated_cluster2	2.12241	0.493818	2.18219	0.296202	early light-induced protein, chloroplast precursor, putative, expressed	LOC_Os07g08150.1	'30.11'_'signalling.light'	low molecular mass early light-induced precursor,plastid_C,
A101619	0.634936	-0.0688891	0.171889	0.517762	-1.35173	-0.454768	0.00565942	-1.24439	OsNAC upregulated_cluster2	1.98666	0.385879	0.166229	1.76215	protein kinase domain containing protein, expressed	LOC_Os01g19160.1	'30.2.12'_'signalling.receptor kinases.leucine rich repeat XII'	receptor-like protein kinase 1,protein kinase activity_F, cellular protein modification process_P, nucleotide binding_F, nucleotide binding_F,
A108466	2.86871	0.85665	-0.521979	-0.568257	0.659515	0.140157	0.0442793	-0.0552227	OsNAC upregulated_cluster2	2.20919	0.716493	-0.566259	-0.513034	retrotransposon protein, putative, Ty1-copia subclass	LOC_Os02g25490.1	'30.2.17'_'signalling.receptor kinases.DUF 26'	integrase core,binding_F, DNA binding_F, DNA metabolic process_P,
A133567	2.10215	0.769272	1.12006	1.18632	-0.471832	-0.798539	-1.05538	-0.56082	OsNAC upregulated_cluster2	2.57398	1.56781	2.17545	1.74714	TKL_IRAK_DUF26-lc22 - DUF26 kinases have homology to DUF26 containing loci, expressed	LOC_Os07g35680.1	'30.2.17'_'signalling.receptor kinases.DUF 26'	serine threonine kinase protein,cellular protein modification process_P, nucleotide binding_F, protein kinase activity_F, plastid_C, mitochondrion_C, mitochondrion_C, mitochondrion_C,
A148025	1.41889	1.59987	-3.46142	-3.40307	0.263166	0.955513	-3.48277	-2.21337	OsNAC upregulated_cluster2	1.15573	0.64436	0.0213506	-1.18969	protein kinase domain containing protein, expressed	LOC_Os11g35274.1	'30.2.25'_'signalling.receptor kinases.wall associated kinase'	protein kinase domain containing expressed,cellular protein modification process_P, nucleotide binding_F, protein kinase activity_F, protein kinase activity_F, protein kinase activity_F,
A152682	0.952048	0.497755	0.14806	0.257353	-1.10927	-0.484982	-1.32884	-1.63907	OsNAC upregulated_cluster2	2.06132	0.982736	1.4769	1.89642	OsWAK126 - OsWAK receptor-like protein kinase, expressed	LOC_Os12g42040.1	'30.2.25'_'signalling.receptor kinases.wall associated kinase'	protein kinase domain containing expressed,carbohydrate binding_F, cytoplasmic membrane-bounded vesicle_C, calcium ion binding_F, cellular protein modification process_P, nucleotide binding_F, protein kinase activity_F, protein kinase activity_F, protein kinase activity_F,
A151524	2.75327	2.50589	-0.802355	-2.32841	0.371964	1.13777	-2.04283	-0.40783	OsNAC upregulated_cluster2	2.3813	1.36812	1.24047	-1.92059	OsWAK125 - OsWAK receptor-like protein OsWAK-RLP, expressed	LOC_Os12g29430.1	'30.2.25'_'signalling.receptor kinases.wall associated kinase'	expressed protein [Oryza sativa Japonica Group],carbohydrate binding_F, protein binding_F,
A130500	0.924569	0.513952	0.33712	0.333021	-2.13525	-0.684487	-0.323366	-0.540952	OsNAC upregulated_cluster2	3.05982	1.19844	0.660487	0.873972	acyltransferase, putative, expressed	LOC_Os06g49790.1	'30.3'_'signalling.calcium'	Os06g0712300 [Oryza sativa Japonica Group],calcium ion binding_F, transferase activity_F, biosynthetic process_P, lipid metabolic process_P,
A100908	0.74976	0.43533	0.150072	0.348979	-1.42507	-0.306376	-0.175265	-1.65959	OsNAC upregulated_cluster2	2.17483	0.741706	0.325338	2.00857	WD domain, G-beta repeat domain containing protein, expressed	LOC_Os01g10790.1	'30.5'_'signalling.G-proteins'	g-protein beta,protein binding_F,
A101465	0.431902	-0.489488	0.313184	-0.03068	-1.60046	-1.28289	-0.0212509	-1.42302	OsNAC upregulated_cluster2	2.03237	0.793399	0.334435	1.39234	presenilin, putative, expressed	LOC_Os01g16930.1	'30.8'_'signalling.misc'	putative presenilin [Oryza sativa Japonica Group],cytoplasmic membrane-bounded vesicle_C, cell_C, peptidase activity_F, peptidase activity_F,
A111246	0.670769	0.343516	-0.0889302	0.076798	-1.36961	-0.375877	-0.397965	-1.56451	OsNAC upregulated_cluster2	2.04038	0.719393	0.309035	1.64131	vesicle-associated membrane protein, putative, expressed	LOC_Os02g55990.1	'31.4'_'cell.vesicle transport'	synaptobrevin 1,cell_C, transport_P,
A130125	0.623346	0.146943	0.489608	0.15409	-1.45799	-0.862598	-0.136053	-1.52099	OsNAC upregulated_cluster2	2.08133	1.00954	0.625661	1.67508	expressed protein	LOC_Os06g45830.1	'31.4'_'cell.vesicle transport'	oligomeric golgi complex 7-like,cytosol_C, cell growth_P, anatomical structure morphogenesis_P, multicellular organismal development_P, biological_process_P, Golgi apparatus_C, protein complex_C, organelle organization_P, protein transport_P, reproduction_P, embryo development_P,
A126280	0.95592	0.199881	-0.562363	-0.959373	-1.20246	-0.918146	-0.0463249	-0.333801	OsNAC upregulated_cluster2	2.15838	1.11803	-0.516038	-0.625572	nodulin, putative, expressed	LOC_Os06g01840.1	'33.99'_'development.unspecified'	wat1-related protein at3g30340-like,cytoplasmic membrane-bounded vesicle_C, cell_C,
A132034	0.866554	0.618702	0.269507	0.52179	-1.55876	-0.756624	-0.262158	-1.28313	OsNAC upregulated_cluster2	2.42532	1.37533	0.531666	1.80492	piwi domain containing protein, putative, expressed	LOC_Os07g16224.1	'33.99'_'development.unspecified'	Os07g0265600 [Oryza sativa Japonica Group],response to stress_P, DNA metabolic process_P, organelle organization_P, regulation of gene expression, epigenetic_P, regulation of gene expression, epigenetic_P, response to abiotic stimulus_P, cell cycle_P, reproduction_P, RNA binding_F, catabolic process_P, nucleobase-containing compound metabolic process_P, cytoplasm_C, regulation of biological proce…
A124779	0.495399	-0.579759	0.445801	0.632951	-2.05093	-1.77585	-0.646905	-1.44151	OsNAC upregulated_cluster2	2.54633	1.19609	1.09271	2.07447	peptide transporter, putative, expressed	LOC_Os05g35594.1	'34.13'_'transport.peptides and oligopeptides'	peptide transporter,cell_C, transport_P, mitochondrion_C, transporter activity_F,
A147942	1.85129	1.46669	-0.0926503	-0.0660965	-0.451038	0.189692	-0.41858	-0.907517	OsNAC upregulated_cluster2	2.30233	1.277	0.32593	0.841421	armadillo/beta-catenin-like repeat containing protein, expressed	LOC_Os11g34364.1	'35.1.3'_'not assigned.no ontology.armadillo/beta-catenin repeat family protein'	hypothetical protein OsJ_34196 [Oryza sativa Japonica Group],nucleus_C, mitochondrion_C, protein binding_F,
A104797	0.510639	-0.102671	0.0899022	0.3634	-1.75354	-0.964989	-0.0807888	-0.670027	OsNAC upregulated_cluster2	2.26418	0.862317	0.170691	1.03343	PPR repeat domain containing protein, putative, expressed	LOC_Os01g57900.1	'35.1.5'_'not assigned.no ontology.pentatricopeptide (PPR) repeat-containing protein'	pentatricopeptide repeat-containing,mitochondrion_C,
A111840	0.336901	0.423372	0.312273	0.116261	-1.56836	-0.152287	-0.503267	-1.57205	OsNAC upregulated_cluster2	1.90526	0.575659	0.81554	1.68831	pentatricopeptide, putative, expressed	LOC_Os03g04390.1	'35.1.5'_'not assigned.no ontology.pentatricopeptide (PPR) repeat-containing protein'	pentatricopeptide, putative, expressed [Oryza sativa Japonica Group],plastid_C, protein binding_F,
A129713	-0.0931513	-1.0611	2.08535	1.86287	-2.0636	-1.49119	2.07335	0.170622	OsNAC upregulated_cluster2	1.97045	0.430082	0.0119957	1.69225	YIF1B, putative, expressed	LOC_Os06g41590.1	'35.1'_'not assigned.no ontology'	Os06g0620600 [Oryza sativa Japonica Group],cell_C,
A131380	0.224319	0.225565	0.490313	0.438387	-1.26836	-0.260561	0.264041	0.00829029	OsNAC upregulated_cluster2	1.49267	0.486126	0.226272	0.430097	uncharacterized protein ycf45, putative, expressed	LOC_Os07g08970.1	'35.1'_'not assigned.no ontology'	atpase-like protein,nucleotide binding_F, hydrolase activity_F, plastid_C, mitochondrion_C, mitochondrion_C,
A111667	0.439242	0.156002	0.23408	0.233751	-1.19982	-0.428746	-0.0736683	-1.0013	OsNAC upregulated_cluster2	1.63907	0.584748	0.307748	1.23505	WD repeat-containing protein 44, putative, expressed	LOC_Os03g02440.1	'35.1'_'not assigned.no ontology'	Os03g0115400 [Oryza sativa Japonica Group],protein binding_F,
A149686	0.735105	0.474915	0.161134	0.379314	-0.888993	-0.0644016	-0.354657	-0.701256	OsNAC upregulated_cluster2	1.6241	0.539316	0.515791	1.08057	deoxyhypusine hydroxylase, putative, expressed	LOC_Os12g06620.1	'35.1'_'not assigned.no ontology'	dohh1_orysj ame: full=deoxyhypusine hydroxylase-a short=dohh-a ame: full=deoxyhypusine dioxygenase-a ame: full=deoxyhypusine monooxygenase-a,binding_F, cellular protein modification process_P, cellular protein modification process_P, catalytic activity_F, metabolic process_P, metabolic process_P,
A147528	0.860121	-0.391555	0.0908095	-0.106068	-0.735559	-0.977576	-0.0886684	-1.20045	OsNAC upregulated_cluster2	1.59568	0.586021	0.179478	1.09439	ELMO/CED-12 family protein, putative, expressed	LOC_Os11g29350.1	'35.1'_'not assigned.no ontology'	phagocytosis and cell motility protein expressed,cytoskeleton_C, transport_P, cellular component organization_P,
A107686	0.626608	0.207091	0.592033	0.257706	-1.93557	-1.24641	0.184615	-1.16225	OsNAC upregulated_cluster2	2.56217	1.4535	0.407417	1.41996	expressed protein	LOC_Os02g15980.1	'35.1'_'not assigned.no ontology'	intracellular protein transport protein uso1-like,plastid_C,
A136392	0.832245	-0.187605	0.774876	0.439729	-2.01223	-1.51012	0.0809154	-1.24501	OsNAC upregulated_cluster2	2.84447	1.32251	0.69396	1.68474	WD domain, G-beta repeat domain containing protein, expressed	LOC_Os08g18150.1	'35.1'_'not assigned.no ontology'	transducin wd-40 repeat,protein binding_F,
A102021	1.90445	1.59076	-2.83469	-2.85072	0.76454	0.687792	-2.84902	-1.94102	OsNAC upregulated_cluster2	1.13991	0.902972	0.0143261	-0.909705	expressed protein	LOC_Os01g24340.1	'35.2'_'not assigned.unknown'	hypothetical protein [Oryza sativa Japonica Group],cytoplasmic membrane-bounded vesicle_C, cell_C,
A149085	1.41665	1.41858	-0.703364	-0.600741	0.35661	0.925868	-1.33515	-0.490497	OsNAC upregulated_cluster2	1.06004	0.492709	0.631781	-0.110243	retrotransposon protein, putative, unclassified	LOC_Os11g47439.1	'35.2'_'not assigned.unknown'	No_Hits
A146883	1.27269	1.14428	-0.989552	-1.35536	0.203241	0.967228	-0.588997	-0.994172	OsNAC upregulated_cluster2	1.06945	0.17705	-0.400555	-0.361186	retrotransposon protein, putative, Ty3-gypsy subclass, expressed	LOC_Os11g19920.1	'35.2'_'not assigned.unknown'	No_Hits
A133516	1.53141	1.54373	-2.78552	-1.97438	0.370657	0.75373	-2.59654	-1.73872	OsNAC upregulated_cluster2	1.16075	0.790004	-0.188981	-0.235655	OsFBX240 - F-box domain containing protein, expressed	LOC_Os07g35130.1	'35.2'_'not assigned.unknown'	No_Hits
A146236	1.35008	1.33802	-0.714859	-0.419627	0.0382875	0.629226	-0.721782	-1.30863	OsNAC upregulated_cluster2	1.31179	0.708796	0.006923	0.889002	retrotransposon protein, putative, unclassified	LOC_Os11g11570.1	'35.2'_'not assigned.unknown'	No_Hits
A107314	1.32934	1.00769	-1.77513	-1.79845	-0.398882	0.202957	-0.456981	0.07871	OsNAC upregulated_cluster2	1.72823	0.804733	-1.31815	-1.87716	expressed protein	LOC_Os02g12090.1	'35.2'_'not assigned.unknown'	Os02g0212500 [Oryza sativa Japonica Group],cytoplasmic membrane-bounded vesicle_C,
A100796	1.56168	1.15841	-0.60523	-1.28226	-0.134083	0.606223	-0.72717	-0.259528	OsNAC upregulated_cluster2	1.69576	0.552185	0.12194	-1.02273	transposon protein, putative, unclassified, expressed	LOC_Os01g09520.1	'35.2'_'not assigned.unknown'	transposon unclassified,nuclease activity_F, transferase activity_F, biosynthetic process_P, DNA metabolic process_P, RNA binding_F, regulation of biological process_P, nucleobase-containing compound metabolic process_P, nucleobase-containing compound metabolic process_P, nucleobase-containing compound metabolic process_P,
A152349	1.47385	1.57302	-0.876168	-0.517437	-0.661241	0.629695	-1.2994	-1.2837	OsNAC upregulated_cluster2	2.1351	0.943323	0.423234	0.766261	expressed protein	LOC_Os12g38540.1	'35.2'_'not assigned.unknown'	No_Hits
A117656	2.94494	1.44957	-0.500883	-0.580129	0.711909	0.203819	-0.305074	-1.23265	OsNAC upregulated_cluster2	2.23303	1.24575	-0.195809	0.652525	hypothetical protein	LOC_Os04g10300.1	'35.2'_'not assigned.unknown'	No_Hits
A150975	3.68592	-0.500488	1.1263	2.14595	0.505674	-0.819291	-1.22784	-0.693114	OsNAC upregulated_cluster2	3.18025	0.318803	2.35415	2.83907	expressed protein	LOC_Os12g22489.1	'35.2'_'not assigned.unknown'	No_Hits
A152065	6.22918	-0.271676	-1.32781	2.73043	2.51884	-0.321752	-1.37012	-0.344841	OsNAC upregulated_cluster2	3.71034	0.050076	0.0423041	3.07528	expressed protein	LOC_Os12g35470.1	'35.2'_'not assigned.unknown'	expressed protein [Oryza sativa Japonica Group],mitochondrion_C, calcium ion binding_F,
A147436	3.53548	1.07692	-1.03818	-1.3511	2.54417	0.631737	-1.71083	-0.451346	OsNAC upregulated_cluster2	0.991313	0.445183	0.672656	-0.899753	retrotransposon protein, putative, unclassified, expressed	LOC_Os11g28210.1	'35.2'_'not assigned.unknown'	retrotransposon ty3-gypsy subclass,nucleic acid binding_F, DNA metabolic process_P,
A135395	1.23318	3.05761	-2.12401	-2.12542	1.07002	0.696519	-1.84072	-0.0841517	OsNAC upregulated_cluster2	0.163151	2.36109	-0.283287	-2.04127	expressed protein	LOC_Os08g06810.1	'35.2'_'not assigned.unknown'	No_Hits
A146248	3.14102	1.8738	-0.380113	-0.512043	1.59235	1.12006	-0.440788	0.387968	OsNAC upregulated_cluster2	1.54867	0.753746	0.0606751	-0.900011	retrotransposon protein, putative, unclassified, expressed	LOC_Os11g11694.1	'35.2'_'not assigned.unknown'	retrotransposon unclassified,nucleic acid binding_F, cytoplasmic membrane-bounded vesicle_C, DNA metabolic process_P,
A101144	0.485745	0.221919	0.227963	0.144804	-1.09682	0.0818484	0.12331	-0.609591	OsNAC upregulated_cluster2	1.58257	0.14007	0.104653	0.754395	ATP binding protein, putative, expressed	LOC_Os01g13404.1	'35.2'_'not assigned.unknown'	No_Hits
A149609	0.780346	-0.436426	0.388011	0.681498	-0.699413	-0.898511	-0.560096	-0.512337	OsNAC upregulated_cluster2	1.47976	0.462085	0.948107	1.19383	expressed protein	LOC_Os12g05770.1	'35.2'_'not assigned.unknown'	No_Hits
A128657	0.0564124	0.0324267	0.1409	0.469358	-1.78248	-0.762169	-0.000236352	-0.865002	OsNAC upregulated_cluster2	1.8389	0.794595	0.141136	1.33436	expressed protein	LOC_Os06g29460.1	'35.2'_'not assigned.unknown'	No_Hits
A148612	0.413603	-0.624107	0.937297	1.07479	-1.67102	-1.53366	-0.0860351	-1.38	OsNAC upregulated_cluster2	2.08462	0.909555	1.02333	2.45479	retrotransposon protein, putative, unclassified	LOC_Os11g41740.1	'35.2'_'not assigned.unknown'	No_Hits
A116979	0.900262	0.71156	0.272559	-0.331466	-0.846648	0.126572	-0.283838	-0.514085	OsNAC upregulated_cluster2	1.74691	0.584988	0.556396	0.18262	retrotransposon protein, putative, unclassified, expressed	LOC_Os04g01620.1	'35.2'_'not assigned.unknown'	gag-pol precursor,nuclease activity_F, transferase activity_F, biosynthetic process_P, DNA metabolic process_P, RNA binding_F, plastid_C, regulation of biological process_P, nucleobase-containing compound metabolic process_P, nucleobase-containing compound metabolic process_P, nucleobase-containing compound metabolic process_P,
A134440	0.414445	-0.360593	0.228168	0.460412	-1.50347	-1.24244	-0.0689953	-1.24439	OsNAC upregulated_cluster2	1.91792	0.881846	0.297163	1.7048	expressed protein	LOC_Os07g45130.1	'35.2'_'not assigned.unknown'	No_Hits
A146622	0.69742	0.7137	-0.0226162	-0.422832	-1.06799	0.597743	-0.248557	-0.800415	OsNAC upregulated_cluster2	1.76541	0.115957	0.22594	0.377583	retrotransposon protein, putative, unclassified, expressed	LOC_Os11g16820.1	'35.2'_'not assigned.unknown'	retrotransposon unclassified,nuclease activity_F, transferase activity_F, biosynthetic process_P, DNA metabolic process_P, RNA binding_F, plastid_C, regulation of biological process_P, nucleobase-containing compound metabolic process_P, nucleobase-containing compound metabolic process_P, nucleobase-containing compound metabolic process_P,
A142254	1.61835	-0.445717	0.263475	0.3403	-0.281228	-0.369377	-0.468469	-1.00867	OsNAC upregulated_cluster2	1.89958	-0.07634	0.731944	1.34897	OsFBX356 - F-box domain containing protein, expressed	LOC_Os10g04020.1	'35.2'_'not assigned.unknown'	f-box domain containing expressed,protein binding_F,
A130831	0.248062	0.0765926	0.238087	0.477109	-1.67177	-0.813846	0.0608686	-1.03902	OsNAC upregulated_cluster2	1.91983	0.890439	0.177219	1.51613	OsFBD13 - F-box and FBD domain containing protein, expressed	LOC_Os07g02760.1	'35.2'_'not assigned.unknown'	hypothetical protein OsI_24695 [Oryza sativa Indica Group],protein binding_F,
A122795	1.05335	-0.45617	-0.299187	0.104602	-0.905828	-0.180233	-0.202203	-0.740059	OsNAC upregulated_cluster2	1.95918	-0.275937	-0.0969843	0.844661	retrotransposon protein, putative, Ty3-gypsy subclass	LOC_Os05g10950.1	'35.2'_'not assigned.unknown'	No_Hits
A121387	1.48085	1.4475	-0.407906	-0.0624274	-0.627354	0.371396	-0.346215	-0.797716	OsNAC upregulated_cluster2	2.10821	1.0761	-0.0616903	0.735288	retrotransposon protein, putative, unclassified	LOC_Os04g54050.1	'35.2'_'not assigned.unknown'	No_Hits
A121554	0.951183	1.0525	0.196261	0.392454	-1.02678	0.0747581	-0.806538	-0.69651	OsNAC upregulated_cluster2	1.97797	0.977741	1.0028	1.08896	expressed protein	LOC_Os04g55840.1	'35.2'_'not assigned.unknown'	No_Hits
A141922	0.828183	0.117084	0.23874	0.0592155	-1.43616	-1.09795	-0.280499	-1.2037	OsNAC upregulated_cluster2	2.26434	1.21504	0.519239	1.26292	nucleic acid binding protein, putative, expressed	LOC_Os09g39462.1	'35.2'_'not assigned.unknown'	unknown protein [Oryza sativa Japonica Group],nucleic acid binding_F,
A141136	0.927225	0.7309	-0.089749	0.380049	-1.42708	-0.343665	-0.552932	-0.988657	OsNAC upregulated_cluster2	2.3543	1.07457	0.463183	1.36871	queuine tRNA-ribosyltransferase, putative, expressed	LOC_Os09g29420.1	'35.2'_'not assigned.unknown'	queuine trna-ribosyltransferase,transferase activity_F, biosynthetic process_P, nucleobase-containing compound metabolic process_P, mitochondrion_C, mitochondrion_C,
A149364	1.03813	0.108861	0.153969	-0.263838	-1.43109	-1.18929	-0.0993971	-2.23927	OsNAC upregulated_cluster2	2.46922	1.29815	0.253366	1.97543	expressed protein	LOC_Os12g03094.1	'35.2'_'not assigned.unknown'	No_Hits
A126612	2.11397	1.55515	-0.127392	-1.16061	-0.0904754	0.413289	-0.53927	-1.62826	OsNAC upregulated_cluster2	2.20445	1.14186	0.411878	0.467647	expressed protein	LOC_Os06g05430.1	'35.2'_'not assigned.unknown'	Os06g0147000 [Oryza sativa Japonica Group],cytoplasmic membrane-bounded vesicle_C, cell_C,
A108904	0.723117	-0.565549	1.11983	0.27649	-1.62286	-1.12338	0.475051	-0.24838	OsNAC upregulated_cluster2	2.34597	0.55783	0.64478	0.52487	expressed protein	LOC_Os02g30330.1	'35.2'_'not assigned.unknown'	No_Hits
A133527	2.14093	1.79178	-0.0427771	-0.606325	-0.162261	0.564218	-0.696791	-0.220497	OsNAC upregulated_cluster2	2.3032	1.22756	0.654014	-0.385828	retrotransposon protein, putative, unclassified	LOC_Os07g35250.1	'35.2'_'not assigned.unknown'	No_Hits
A107199	0.697388	0.593609	0.372713	0.0594387	-1.85922	-0.401526	-0.236525	-0.773016	OsNAC upregulated_cluster2	2.55661	0.995135	0.609239	0.832455	1-5-phosphoribosyl-5-5-phosphoribosylaminomethylideneaminoimidazole-4-carboxamide isomerase, chloroplast precursor, putative, expressed	LOC_Os02g10430.1	'35.2'_'not assigned.unknown'	Os02g0197800 [Oryza sativa Japonica Group],mitochondrion_C,
A130287	1.65647	0.372243	0.522876	0.499855	-1.16108	-0.989603	-0.312452	-1.20443	OsNAC upregulated_cluster2	2.81755	1.36185	0.835328	1.70429	expressed protein	LOC_Os06g47520.1	'35.2'_'not assigned.unknown'	No_Hits
A136600	0.0353278	-0.456034	1.30658	0.882083	-1.52701	-0.793448	-0.0348167	-0.499619	OsNAC upregulated_cluster2	1.56233	0.337414	1.34139	1.3817	retrotransposon protein, putative, unclassified, expressed	LOC_Os08g21230.1	'35.2'_'not assigned.unknown'	No_Hits
A123993	2.76487	1.71498	0.457164	0.623753	0.460834	-0.00289218	-0.464842	-0.205554	OsNAC upregulated_cluster2	2.30404	1.71787	0.922005	0.829307	NADH-ubiquinone oxidoreductase, mitochondrial precursor, putative, expressed	LOC_Os05g26660.1	'9.2.1.2'_'mitochondrial electron transport / ATP synthesis.NADH-DH.type II.external'	nadph dehydrogenase,nucleotide binding_F, catalytic activity_F, mitochondrion_C, calcium ion binding_F, metabolic process_P,
A105649	0.589995	0.221949	1.49779	0.368133	-2.16246	-1.45565	-0.0672105	-1.20996	OsNAC downregulated_cluster5	2.75246	1.6776	1.565	1.5781	rhodanese-like domain containing protein, putative, expressed	LOC_Os01g67120.1	'35.2'_'not assigned.unknown'	No_Hits
A134822	1.72457	0.749337	0.413031	0.784485	-1.34739	-1.20075	-1.08776	-1.35583	OsNAC downregulated_cluster5	3.07197	1.95008	1.5008	2.14031	membrane associated DUF588 domain containing protein, putative, expressed	LOC_Os07g49200.1	'35.2'_'not assigned.unknown'	cspl4_orysj ame: full=casp-like protein os07g0692200,plasma membrane_C, cell_C,
A104644	1.93688	0.924824	0.206498	0.497702	-1.11681	-0.963198	-0.0633804	-1.87573	OsNAC downregulated_cluster5	3.05369	1.88802	0.269878	2.37344	expressed protein	LOC_Os01g56235.1	'35.2'_'not assigned.unknown'	No_Hits
A138685	1.43594	0.0742854	1.57801	1.70025	-1.05457	-1.36139	-0.56981	-1.30452	OsNAC downregulated_cluster5	2.49051	1.43568	2.14782	3.00478	ZOS8-13 - C2H2 zinc finger protein, expressed	LOC_Os08g44190.1	'35.2'_'not assigned.unknown'	Os08g0555700 [Oryza sativa Japonica Group],binding_F,
A138537	1.53039	1.07217	0.628355	0.95908	-0.965658	-0.258638	-1.33593	-1.26443	OsNAC downregulated_cluster5	2.49605	1.33081	1.96429	2.22351	mtN19, putative, expressed	LOC_Os08g42590.1	'35.2'_'not assigned.unknown'	Os08g0538600 [Oryza sativa Japonica Group],response to biotic stimulus_P, cytoplasmic membrane-bounded vesicle_C, cytoplasmic membrane-bounded vesicle_C, response to endogenous stimulus_P, signal transduction_P, plastid_C, vacuole_C,
A145121	0.987291	0.884112	0.0552505	0.286777	-2.04031	-0.771552	-0.719496	-1.43077	OsNAC downregulated_cluster5	3.0276	1.65566	0.774747	1.71755	crcB-like protein, expressed	LOC_Os10g41749.1	'35.1'_'not assigned.no ontology'	-like expressed,mitochondrion_C, plasma membrane_C, plastid_C,
A115498	-0.256864	-0.159368	2.04484	2.29498	-3.3606	-2.24303	1.64669	-0.433001	OsNAC downregulated_cluster5	3.10373	2.08366	0.398153	2.72798	disease resistance RPP13-like protein 1, putative, expressed	LOC_Os03g48320.1	'20.1'_'stress.biotic'	nucleotide-binding leucine-rich-repeat protein,response to stress_P, nucleotide binding_F,
A124275	1.40098	0.85931	0.196574	0.534369	-2.08492	-1.52886	-1.61552	-2.5021	OsNAC downregulated_cluster5	3.4859	2.38817	1.81209	3.03647	Os5bglu21 - beta-glucosidase homologue, similar to G, max isohydroxyurate hydrolase, expressed	LOC_Os05g30300.1	'26.3'_'misc.gluco-, galacto- and mannosidases'	bgl21_orysj ame: full=beta-glucosidase 21 short=os5bglu21 flags: precursor,carbohydrate metabolic process_P, cytoplasmic membrane-bounded vesicle_C, hydrolase activity_F, hydrolase activity_F,
A105414	0.810085	0.140348	0.198244	0.539043	-2.27123	-1.55739	-0.19977	-1.46082	OsNAC downregulated_cluster5	3.08132	1.69774	0.398014	1.99987	helix-loop-helix DNA-binding protein, putative, expressed	LOC_Os01g64560.1	'27.3.6'_'RNA.regulation of transcription.bHLH,Basic Helix-Loop-Helix family'	bhlh transcription factor-like protein,protein binding_F, mitochondrion_C, nucleus_C,
A104639	1.28636	0.544623	0.54474	0.423866	-1.63831	-1.05178	-0.293968	-1.21776	OsNAC downregulated_cluster5	2.92467	1.59641	0.838708	1.64162	HVT1, putative, expressed	LOC_Os01g56190.1	'28.99'_'DNA.unspecified'	deih-box rna dna helicase,hydrolase activity_F, nucleic acid binding_F, nucleotide binding_F, plastid_C, protein binding_F,
A141941	0.971992	0.788261	0.713241	1.33012	-2.2296	-1.39994	-0.976827	-1.96843	OsNAC downregulated_cluster5	3.20159	2.1882	1.69007	3.29855	protein kinase family protein, putative, expressed	LOC_Os09g39650.1	'29.4.1.59'_'protein.postranslational modification.kinase.receptor like cytoplasmatic kinase IX'	hypothetical protein OsJ_30416 [Oryza sativa Japonica Group],cellular protein modification process_P, nucleotide binding_F, protein kinase activity_F, protein kinase activity_F, protein kinase activity_F,
A129224	1.52127	1.23958	0.945122	1.0575	-1.81276	-1.04733	-0.837479	-2.07758	OsNAC downregulated_cluster5	3.33403	2.28691	1.7826	3.13509	receptor-like protein kinase 5 precursor, putative, expressed	LOC_Os06g36310.1	'30.2.11'_'signalling.receptor kinases.leucine rich repeat XI'	Os06g0557400 [Oryza sativa Japonica Group],cytoplasmic membrane-bounded vesicle_C,
A134209	1.02508	-0.269236	0.0831785	0.554699	-2.33546	-2.2156	-0.412823	-1.8342	OsNAC downregulated_cluster5	3.36054	1.94636	0.496001	2.3889	STRUBBELIG-RECEPTOR FAMILY 6 precursor, putative, expressed	LOC_Os07g42626.1	'30.2.5'_'signalling.receptor kinases.leucine rich repeat V'	leucine-rich repeat transmembrane protein kinase 2,protein kinase activity_F, cellular protein modification process_P, nucleotide binding_F, cell_C,
A151294	-2.34795	-0.913603	-1.23389	-1.58926	1.97824	3.3081	2.54181	4.63424	qDTY12.1 region	-4.32619	-4.2217	-3.77571	-6.2235	dirigent, putative, expressed	LOC_Os12g26380.1	'35.2'_'not assigned.unknown'	dirigent expressed,cytoplasmic membrane-bounded vesicle_C,
A151448	-1.12118	-0.123241	-0.429651	-1.06683	0.839338	0.675054	0.621923	1.01406	qDTY12.1 region	-1.96052	-0.798295	-1.05157	-2.08088	retrotransposon protein, putative, unclassified, expressed	LOC_Os12g28440.1	'35.2'_'not assigned.unknown'	No_Hits
A151499	-0.839312	-0.184894	-0.356994	-0.450578	1.17539	0.575611	0.987023	1.40982	qDTY12.1 region	-2.0147	-0.760505	-1.34402	-1.8604	retrotransposon protein, putative, Ty3-gypsy subclass	LOC_Os12g29080.1	'35.2'_'not assigned.unknown'	No_Hits
A151501	-0.993601	-0.322676	-0.46829	-0.682401	0.95468	0.460958	0.811868	1.22601	qDTY12.1 region	-1.94828	-0.783633	-1.28016	-1.90841	retrotransposon protein, putative, Ty3-gypsy subclass	LOC_Os12g29110.1	'35.2'_'not assigned.unknown'	No_Hits
A151524	2.75327	2.50589	-0.802355	-2.32841	0.371964	1.13777	-2.04283	-0.40783	qDTY12.1 region	2.3813	1.36812	1.24047	-1.92059	OsWAK125 - OsWAK receptor-like protein OsWAK-RLP, expressed	LOC_Os12g29430.1	'30.2.25'_'signalling.receptor kinases.wall associated kinase'	expressed protein [Oryza sativa Japonica Group],carbohydrate binding_F, protein binding_F,
A151529	-0.556919	0.0249966	0.0446161	-0.345672	0.409664	-0.0392474	-0.0621951	0.258091	qDTY12.1 region	-0.966583	0.064244	0.106811	-0.603763	SAM domain containing protein, putative, expressed	LOC_Os12g29480.1	'35.2'_'not assigned.unknown'	sam domain family protein,plastid_C, protein binding_F,
A151263	0.998854	1.21706	0.133349	0.327429	-0.260554	-0.576927	-0.677508	-0.936889	qDTY12.1 region	1.25941	1.79399	0.810857	1.26432	FACT complex subunit SPT16, putative, expressed	LOC_Os12g26030.1	'27.3.52'_'RNA.regulation of transcription.Global transcription factor group'	metallopeptidase family m24 containing expressed,biological_process_P, plastid_C,
A151333	0.992115	0.888502	-0.40213	-0.230182	-0.0214159	-0.0684535	-0.694373	0.228103	qDTY12.1 region	1.01353	0.956955	0.292243	-0.458285	CHASE domain containing protein, expressed	LOC_Os12g26940.1	'17.5'_'hormone metabolism.ethylene'	cytokinin receptor,cytoplasmic membrane-bounded vesicle_C, cellular protein modification process_P, nucleotide binding_F, cell_C, protein kinase activity_F, protein kinase activity_F, protein kinase activity_F,
A151374	1.28317	1.27138	0.613508	0.390845	-0.0327562	-0.888311	-0.656071	-0.877338	qDTY12.1 region	1.31593	2.15969	1.26958	1.26818	expressed protein	LOC_Os12g27440.1	'35.2'_'not assigned.unknown'	No_Hits
A151407	3.82343	3.67276	-0.0828969	0.296119	1.12324	1.0571	-0.0949191	0.036906	qDTY12.1 region	2.7002	2.61566	0.0120221	0.259213	dehydrogenase/reductase, putative, expressed	LOC_Os12g27830.1	'26.22'_'misc.short chain dehydrogenase/reductase (SDR)'	short chain dehydrogenase reductase family expressed,cytoplasmic membrane-bounded vesicle_C, catalytic activity_F, metabolic process_P,
A151417	2.09655	1.90858	-3.90446	-3.79199	0.464724	0.754667	-3.8972	-2.32872	qDTY12.1 region	1.63183	1.15391	-0.0072591	-1.46327	transposon protein, putative, unclassified, expressed	LOC_Os12g27980.1	'28.99'_'DNA.unspecified'	hat family dimerisation domain containing protein,protein binding_F, DNA binding_F,
A151507	0.94418	0.257826	0.173628	-0.214674	-0.0183659	-0.53219	0.14222	-0.404391	qDTY12.1 region	0.962545	0.790016	0.0314078	0.189717	nodulin MtN3 family protein, putative, expressed	LOC_Os12g29220.1	'33.99'_'development.unspecified'	swt13_orysj ame: full=bidirectional sugar transporter sweet13 short= 13,plasma membrane_C, transporter activity_F, transport_P,
A151521	2.13897	1.57259	0.700667	0.391344	-1.10696	-2.28202	-1.80306	-2.30542	qDTY12.1 region	3.24593	3.8546	2.50373	2.69676	GRAM domain containing protein, expressed	LOC_Os12g29400.1	'17.1.3'_'hormone metabolism.abscisic acid.induced-regulated-responsive-activated'	aba-responsive expressed,cytoplasm_C, response to stress_P, response to abiotic stimulus_P,
A151524	2.75327	2.50589	-0.802355	-2.32841	0.371964	1.13777	-2.04283	-0.40783	qDTY12.1 region	2.3813	1.36812	1.24047	-1.92059	OsWAK125 - OsWAK receptor-like protein OsWAK-RLP, expressed	LOC_Os12g29430.1	'30.2.25'_'signalling.receptor kinases.wall associated kinase'	expressed protein [Oryza sativa Japonica Group],carbohydrate binding_F, protein binding_F,
A151532	0.891785	0.609892	0.889156	0.080372	-0.936495	-1.63034	0.174313	-1.41484	qDTY12.1 region	1.82828	2.24023	0.714843	1.49521	auxin response factor, putative, expressed	LOC_Os12g29520.1	'27.3.4'_'RNA.regulation of transcription.ARF, Auxin Response Factor family'	auxin response factor expressed,protein binding_F, regulation of biological process_P, DNA binding_F, protein binding_F, response to endogenous stimulus_P, signal transduction_P, nucleus_C,
A151535	1.05019	1.01436	-0.0237859	0.676184	-0.481453	-0.723268	-0.540868	-0.855154	qDTY12.1 region	1.53165	1.73763	0.517082	1.53134	expressed protein	LOC_Os12g29550.1	'35.2'_'not assigned.unknown'	No_Hits
